# Supplementary material for: Bioinformatics analyses of gene expression profile to identify pathogenic mechanisms for COVID-19 infection and cutaneous lupus erythematosus
Source: Front Immunol. 2023 Oct 31;14:1268912. doi: 10.3389/fimmu.2023.1268912 (PMC10644101; doi:10.3389/fimmu.2023.1268912)
Supplement: Supplementary file 1 [file Table_1.xlsx]

## Sheet: Sheet1
!Series_title	Genome-wide analysis of gene expression of cutaneous lupus and cutaneous psoriasis lesions
!Series_geo_accession	GSE109248
!Series_status	Public on Jul 15 2018
!Series_submission_date	Jan 16 2018
!Series_last_update_date	Aug 13 2018
!Series_pubmed_id	29889098
!Series_summary	Human skin samples from cutaneous lupus subtypes, psoriasis, and normal patients were used to corroborate findings of Fas Ligand elevation in a murine model of cutaneous lupus
!Series_overall_design	56 deidentified human samples from formalin fixed, paraffin-embedded skin; 6 chronic cutaneous lupus, 12 subacute cutaneous lupus, 7 acute cutaneous lupus, 14 control skin, and 17 psoriasis
!Series_type	Expression profiling by array
!Series_contributor	Wei-Che,C,Ko
!Series_contributor	John,E,Harris
!Series_sample_id	GSM2935828 GSM2935829 GSM2935830 GSM2935831 GSM2935832 GSM2935833 GSM2935834 GSM2935835 GSM2935836 GSM2935837 GSM2935838 GSM2935839 GSM2935840 GSM2935841 GSM2935842 GSM2935843 GSM2935844 GSM2935845 GSM2935846 GSM2935847 GSM2935848 GSM2935849 GSM2935850 GSM2935851 GSM2935852 GSM2935853 GSM2935854 GSM2935855 GSM2935856 GSM2935857 GSM2935858 GSM2935859 GSM2935860 GSM2935861 GSM2935862 GSM2935863 GSM…
!Series_contact_name	John,E,Harris
!Series_contact_laboratory	Harris Lab
!Series_contact_department	Dermatology
!Series_contact_institute	University of Massachusetts Medical School
!Series_contact_address	364 Plantation St
!Series_contact_city	Worcester
!Series_contact_state	MA
!Series_contact_zip/postal_code	01605
!Series_contact_country	USA
!Series_supplementary_file	ftp://ftp.ncbi.nlm.nih.gov/geo/series/GSE109nnn/GSE109248/suppl/GSE109248_RAW.tar
!Series_platform_id	GPL10558
!Series_platform_taxid	9606
!Series_sample_taxid	9606
!Series_relation	BioProject: https://www.ncbi.nlm.nih.gov/bioproject/PRJNA430239
!Sample_title	Chronic cutaneous lupus 1	Chronic cutaneous lupus 2	Chronic cutaneous lupus 3	Chronic cutaneous lupus 4	Chronic cutaneous lupus 5	Chronic cutaneous lupus 6	Subacute cutaneous lupus 1	Subacute cutaneous lupus 2	Subacute cutaneous lupus 3	Subacute cutaneous lupus 4	Subacute cutaneous lupus 5	Subacute cutaneous lupus 6	Subacute cutaneous lupus 7	Subacute cutaneous lupus 8	Subacute cutaneous lupus 9	Subacute cutaneous lupus 10	Subacute cutaneous lupus 11	Subacute cutaneous lupus 12	Acute cutaneous lupus 1	Acute cutaneous lupus 2	Acute cutaneous lupus 3	Acute cutaneous lupus 4	Acute cutaneous lupus 5	Acute cutaneous lupus 6	Acute cutaneous lupus 7	SkinControl 1	SkinControl 2	SkinControl 3	SkinControl 4	SkinControl 5	SkinControl 6	SkinControl 7	SkinControl 8	SkinControl 9	SkinControl 10	SkinControl 11	SkinControl 12	SkinControl 13	SkinControl 14	Psoriasis 1	Psoriasis 2	Psoriasis 3	Psoriasis 4	Psoriasis 5	Psoriasis 6	Psoriasis 7	Psoriasis 8	Psoriasis 9	Psoriasis 10
!Sample_geo_accession	GSM2935828	GSM2935829	GSM2935830	GSM2935831	GSM2935832	GSM2935833	GSM2935834	GSM2935835	GSM2935836	GSM2935837	GSM2935838	GSM2935839	GSM2935840	GSM2935841	GSM2935842	GSM2935843	GSM2935844	GSM2935845	GSM2935846	GSM2935847	GSM2935848	GSM2935849	GSM2935850	GSM2935851	GSM2935852	GSM2935853	GSM2935854	GSM2935855	GSM2935856	GSM2935857	GSM2935858	GSM2935859	GSM2935860	GSM2935861	GSM2935862	GSM2935863	GSM2935864	GSM2935865	GSM2935866	GSM2935867	GSM2935868	GSM2935869	GSM2935870	GSM2935871	GSM2935872	GSM2935873	GSM2935874	GSM2935875	GSM2935876
!Sample_status	Public on Jul 15 2018	Public on Jul 15 2018	Public on Jul 15 2018	Public on Jul 15 2018	Public on Jul 15 2018	Public on Jul 15 2018	Public on Jul 15 2018	Public on Jul 15 2018	Public on Jul 15 2018	Public on Jul 15 2018	Public on Jul 15 2018	Public on Jul 15 2018	Public on Jul 15 2018	Public on Jul 15 2018	Public on Jul 15 2018	Public on Jul 15 2018	Public on Jul 15 2018	Public on Jul 15 2018	Public on Jul 15 2018	Public on Jul 15 2018	Public on Jul 15 2018	Public on Jul 15 2018	Public on Jul 15 2018	Public on Jul 15 2018	Public on Jul 15 2018	Public on Jul 15 2018	Public on Jul 15 2018	Public on Jul 15 2018	Public on Jul 15 2018	Public on Jul 15 2018	Public on Jul 15 2018	Public on Jul 15 2018	Public on Jul 15 2018	Public on Jul 15 2018	Public on Jul 15 2018	Public on Jul 15 2018	Public on Jul 15 2018	Public on Jul 15 2018	Public on Jul 15 2018	Public on Jul 15 2018	Public on Jul 15 2018	Public on Jul 15 2018	Public on Jul 15 2018	Public on Jul 15 2018	Public on Jul 15 2018	Public on Jul 15 2018	Public on Jul 15 2018	Public on Jul 15 2018	Public on Jul 15 2018
!Sample_submission_date	Jan 16 2018	Jan 16 2018	Jan 16 2018	Jan 16 2018	Jan 16 2018	Jan 16 2018	Jan 16 2018	Jan 16 2018	Jan 16 2018	Jan 16 2018	Jan 16 2018	Jan 16 2018	Jan 16 2018	Jan 16 2018	Jan 16 2018	Jan 16 2018	Jan 16 2018	Jan 16 2018	Jan 16 2018	Jan 16 2018	Jan 16 2018	Jan 16 2018	Jan 16 2018	Jan 16 2018	Jan 16 2018	Jan 16 2018	Jan 16 2018	Jan 16 2018	Jan 16 2018	Jan 16 2018	Jan 16 2018	Jan 16 2018	Jan 16 2018	Jan 16 2018	Jan 16 2018	Jan 16 2018	Jan 16 2018	Jan 16 2018	Jan 16 2018	Jan 16 2018	Jan 16 2018	Jan 16 2018	Jan 16 2018	Jan 16 2018	Jan 16 2018	Jan 16 2018	Jan 16 2018	Jan 16 2018	Jan 16 2018
!Sample_last_update_date	Jul 15 2018	Jul 15 2018	Jul 15 2018	Jul 15 2018	Jul 15 2018	Jul 15 2018	Jul 15 2018	Jul 15 2018	Jul 15 2018	Jul 15 2018	Jul 15 2018	Jul 15 2018	Jul 15 2018	Jul 15 2018	Jul 15 2018	Jul 15 2018	Jul 15 2018	Jul 15 2018	Jul 15 2018	Jul 15 2018	Jul 15 2018	Jul 15 2018	Jul 15 2018	Jul 15 2018	Jul 15 2018	Jul 15 2018	Jul 15 2018	Jul 15 2018	Jul 15 2018	Jul 15 2018	Jul 15 2018	Jul 15 2018	Jul 15 2018	Jul 15 2018	Jul 15 2018	Jul 15 2018	Jul 15 2018	Jul 15 2018	Jul 15 2018	Jul 15 2018	Jul 15 2018	Jul 15 2018	Jul 15 2018	Jul 15 2018	Jul 15 2018	Jul 15 2018	Jul 15 2018	Jul 15 2018	Jul 15 2018
!Sample_type	RNA	RNA	RNA	RNA	RNA	RNA	RNA	RNA	RNA	RNA	RNA	RNA	RNA	RNA	RNA	RNA	RNA	RNA	RNA	RNA	RNA	RNA	RNA	RNA	RNA	RNA	RNA	RNA	RNA	RNA	RNA	RNA	RNA	RNA	RNA	RNA	RNA	RNA	RNA	RNA	RNA	RNA	RNA	RNA	RNA	RNA	RNA	RNA	RNA
!Sample_channel_count	1	1	1	1	1	1	1	1	1	1	1	1	1	1	1	1	1	1	1	1	1	1	1	1	1	1	1	1	1	1	1	1	1	1	1	1	1	1	1	1	1	1	1	1	1	1	1	1	1
!Sample_source_name_ch1	skin, chronic cutaneous	skin, chronic cutaneous	skin, chronic cutaneous	skin, chronic cutaneous	skin, chronic cutaneous	skin, chronic cutaneous	skin, subacute cutaneous	skin, subacute cutaneous	skin, subacute cutaneous	skin, subacute cutaneous	skin, subacute cutaneous	skin, subacute cutaneous	skin, subacute cutaneous	skin, subacute cutaneous	skin, subacute cutaneous	skin, subacute cutaneous	skin, subacute cutaneous	skin, subacute cutaneous	skin, acute cutaneous	skin, acute cutaneous	skin, acute cutaneous	skin, acute cutaneous	skin, acute cutaneous	skin, acute cutaneous	skin, acute cutaneous	skin, control	skin, control	skin, control	skin, control	skin, control	skin, control	skin, control	skin, control	skin, control	skin, control	skin, control	skin, control	skin, control	skin, control	skin, psoriasis	skin, psoriasis	skin, psoriasis	skin, psoriasis	skin, psoriasis	skin, psoriasis	skin, psoriasis	skin, psoriasis	skin, psoriasis	skin, psoriasis
!Sample_organism_ch1	Homo sapiens	Homo sapiens	Homo sapiens	Homo sapiens	Homo sapiens	Homo sapiens	Homo sapiens	Homo sapiens	Homo sapiens	Homo sapiens	Homo sapiens	Homo sapiens	Homo sapiens	Homo sapiens	Homo sapiens	Homo sapiens	Homo sapiens	Homo sapiens	Homo sapiens	Homo sapiens	Homo sapiens	Homo sapiens	Homo sapiens	Homo sapiens	Homo sapiens	Homo sapiens	Homo sapiens	Homo sapiens	Homo sapiens	Homo sapiens	Homo sapiens	Homo sapiens	Homo sapiens	Homo sapiens	Homo sapiens	Homo sapiens	Homo sapiens	Homo sapiens	Homo sapiens	Homo sapiens	Homo sapiens	Homo sapiens	Homo sapiens	Homo sapiens	Homo sapiens	Homo sapiens	Homo sapiens	Homo sapiens	Homo sapiens
!Sample_characteristics_ch1	disease state: CCLE	disease state: CCLE	disease state: CCLE	disease state: CCLE	disease state: CCLE	disease state: CCLE	disease state: SCLE	disease state: SCLE	disease state: SCLE	disease state: SCLE	disease state: SCLE	disease state: SCLE	disease state: SCLE	disease state: SCLE	disease state: SCLE	disease state: SCLE	disease state: SCLE	disease state: SCLE	disease state: ACLE	disease state: ACLE	disease state: ACLE	disease state: ACLE	disease state: ACLE	disease state: ACLE	disease state: ACLE	disease state: SkinControl	disease state: SkinControl	disease state: SkinControl	disease state: SkinControl	disease state: SkinControl	disease state: SkinControl	disease state: SkinControl	disease state: SkinControl	disease state: SkinControl	disease state: SkinControl	disease state: SkinControl	disease state: SkinControl	disease state: SkinControl	disease state: SkinControl	disease state: Psoriasis	disease state: Psoriasis	disease state: Psoriasis	disease state: Psoriasis	disease state: Psoriasis	disease state: Psoriasis	disease state: Psoriasis	disease state: Psoriasis	disease state: Psoriasis	disease state: Psoriasis
!Sample_characteristics_ch1	fas ligand level: 8.65003180611738	fas ligand level: 8.57198352746293	fas ligand level: 8.87591544706389	fas ligand level: 9.89121213256638	fas ligand level: 8.77911208666033	fas ligand level: 9.35198962859113	fas ligand level: 8.83197729820361	fas ligand level: 8.96466956816844	fas ligand level: 8.68838238513691	fas ligand level: 8.98816803231187	fas ligand level: 7.6886359982639	fas ligand level: 9.85863809422851	fas ligand level: 7.48394289741732	fas ligand level: 9.40753105452559	fas ligand level: 8.33999297151748	fas ligand level: 8.04654863825475	fas ligand level: 9.10929789716591	fas ligand level: 9.33767313297881	fas ligand level: 9.39770171444509	fas ligand level: 9.16336201525354	fas ligand level: 8.33949721338891	fas ligand level: 8.86501831489691	fas ligand level: 7.63539113707249	fas ligand level: 7.588937745161	fas ligand level: 7.83251798336615	fas ligand level: 7.87664359863022	fas ligand level: 8.34999710034338	fas ligand level: 7.88534756182565	fas ligand level: 7.98967350185119	fas ligand level: 7.79062241768282	fas ligand level: 7.96956823680844	fas ligand level: 7.75466951658235	fas ligand level: 7.90770762909131	fas ligand level: 8.18657835379426	fas ligand level: 7.74400465717876	fas ligand level: 7.53566719665699	fas ligand level: 7.47192319559717	fas ligand level: 7.55619649918768	fas ligand level: 7.74918962946014	fas ligand level: 7.95801137369894	fas ligand level: 7.89522014376597	fas ligand level: 8.00872381085958	fas ligand level: 7.60517188065946	fas ligand level: 8.23205872982306	fas ligand level: 7.88546333044997	fas ligand level: 7.57883149645503	fas ligand level: 7.99042473385303	fas ligand level: 7.91503887998252	fas ligand level: 7.67503807990157
!Sample_characteristics_ch1	tissue: skin	tissue: skin	tissue: skin	tissue: skin	tissue: skin	tissue: skin	tissue: skin	tissue: skin	tissue: skin	tissue: skin	tissue: skin	tissue: skin	tissue: skin	tissue: skin	tissue: skin	tissue: skin	tissue: skin	tissue: skin	tissue: skin	tissue: skin	tissue: skin	tissue: skin	tissue: skin	tissue: skin	tissue: skin	tissue: skin	tissue: skin	tissue: skin	tissue: skin	tissue: skin	tissue: skin	tissue: skin	tissue: skin	tissue: skin	tissue: skin	tissue: skin	tissue: skin	tissue: skin	tissue: skin	tissue: skin	tissue: skin	tissue: skin	tissue: skin	tissue: skin	tissue: skin	tissue: skin	tissue: skin	tissue: skin	tissue: skin
!Sample_molecule_ch1	total RNA	total RNA	total RNA	total RNA	total RNA	total RNA	total RNA	total RNA	total RNA	total RNA	total RNA	total RNA	total RNA	total RNA	total RNA	total RNA	total RNA	total RNA	total RNA	total RNA	total RNA	total RNA	total RNA	total RNA	total RNA	total RNA	total RNA	total RNA	total RNA	total RNA	total RNA	total RNA	total RNA	total RNA	total RNA	total RNA	total RNA	total RNA	total RNA	total RNA	total RNA	total RNA	total RNA	total RNA	total RNA	total RNA	total RNA	total RNA	total RNA
!Sample_extract_protocol_ch1	RNA was extracted using Roche high pure RNA paraffin kit according to the manufacturer’s instructions	RNA was extracted using Roche high pure RNA paraffin kit according to the manufacturer’s instructions	RNA was extracted using Roche high pure RNA paraffin kit according to the manufacturer’s instructions	RNA was extracted using Roche high pure RNA paraffin kit according to the manufacturer’s instructions	RNA was extracted using Roche high pure RNA paraffin kit according to the manufacturer’s instructions	RNA was extracted using Roche high pure RNA paraffin kit according to the manufacturer’s instructions	RNA was extracted using Roche high pure RNA paraffin kit according to the manufacturer’s instructions	RNA was extracted using Roche high pure RNA paraffin kit according to the manufacturer’s instructions	RNA was extracted using Roche high pure RNA paraffin kit according to the manufacturer’s instructions	RNA was extracted using Roche high pure RNA paraffin kit according to the manufacturer’s instructions	RNA was extracted using Roche high pure RNA paraffin kit according to the manufacturer’s instructions	RNA was extracted using Roche high pure RNA paraffin kit according to the manufacturer’s instructions	RNA was extracted using Roche high pure RNA paraffin kit according to the manufacturer’s instructions	RNA was extracted using Roche high pure RNA paraffin kit according to the manufacturer’s instructions	RNA was extracted using Roche high pure RNA paraffin kit according to the manufacturer’s instructions	RNA was extracted using Roche high pure RNA paraffin kit according to the manufacturer’s instructions	RNA was extracted using Roche high pure RNA paraffin kit according to the manufacturer’s instructions	RNA was extracted using Roche high pure RNA paraffin kit according to the manufacturer’s instructions	RNA was extracted using Roche high pure RNA paraffin kit according to the manufacturer’s instructions	RNA was extracted using Roche high pure RNA paraffin kit according to the manufacturer’s instructions	RNA was extracted using Roche high pure RNA paraffin kit according to the manufacturer’s instructions	RNA was extracted using Roche high pure RNA paraffin kit according to the manufacturer’s instructions	RNA was extracted using Roche high pure RNA paraffin kit according to the manufacturer’s instructions	RNA was extracted using Roche high pure RNA paraffin kit according to the manufacturer’s instructions	RNA was extracted using Roche high pure RNA paraffin kit according to the manufacturer’s instructions	RNA was extracted using Roche high pure RNA paraffin kit according to the manufacturer’s instructions	RNA was extracted using Roche high pure RNA paraffin kit according to the manufacturer’s instructions	RNA was extracted using Roche high pure RNA paraffin kit according to the manufacturer’s instructions	RNA was extracted using Roche high pure RNA paraffin kit according to the manufacturer’s instructions	RNA was extracted using Roche high pure RNA paraffin kit according to the manufacturer’s instructions	RNA was extracted using Roche high pure RNA paraffin kit according to the manufacturer’s instructions	RNA was extracted using Roche high pure RNA paraffin kit according to the manufacturer’s instructions	RNA was extracted using Roche high pure RNA paraffin kit according to the manufacturer’s instructions	RNA was extracted using Roche high pure RNA paraffin kit according to the manufacturer’s instructions	RNA was extracted using Roche high pure RNA paraffin kit according to the manufacturer’s instructions	RNA was extracted using Roche high pure RNA paraffin kit according to the manufacturer’s instructions	RNA was extracted using Roche high pure RNA paraffin kit according to the manufacturer’s instructions	RNA was extracted using Roche high pure RNA paraffin kit according to the manufacturer’s instructions	RNA was extracted using Roche high pure RNA paraffin kit according to the manufacturer’s instructions	RNA was extracted using Roche high pure RNA paraffin kit according to the manufacturer’s instructions	RNA was extracted using Roche high pure RNA paraffin kit according to the manufacturer’s instructions	RNA was extracted using Roche high pure RNA paraffin kit according to the manufacturer’s instructions	RNA was extracted using Roche high pure RNA paraffin kit according to the manufacturer’s instructions	RNA was extracted using Roche high pure RNA paraffin kit according to the manufacturer’s instructions	RNA was extracted using Roche high pure RNA paraffin kit according to the manufacturer’s instructions	RNA was extracted using Roche high pure RNA paraffin kit according to the manufacturer’s instructions	RNA was extracted using Roche high pure RNA paraffin kit according to the manufacturer’s instructions	RNA was extracted using Roche high pure RNA paraffin kit according to the manufacturer’s instructions	RNA was extracted using Roche high pure RNA paraffin kit according to the manufacturer’s instructions
!Sample_label_ch1	biotin	biotin	biotin	biotin	biotin	biotin	biotin	biotin	biotin	biotin	biotin	biotin	biotin	biotin	biotin	biotin	biotin	biotin	biotin	biotin	biotin	biotin	biotin	biotin	biotin	biotin	biotin	biotin	biotin	biotin	biotin	biotin	biotin	biotin	biotin	biotin	biotin	biotin	biotin	biotin	biotin	biotin	biotin	biotin	biotin	biotin	biotin	biotin	biotin
!Sample_label_protocol_ch1	Biotinylated cRNA were prepared with the Ambion MessageAmp kit for Illumina arrays	Biotinylated cRNA were prepared with the Ambion MessageAmp kit for Illumina arrays	Biotinylated cRNA were prepared with the Ambion MessageAmp kit for Illumina arrays	Biotinylated cRNA were prepared with the Ambion MessageAmp kit for Illumina arrays	Biotinylated cRNA were prepared with the Ambion MessageAmp kit for Illumina arrays	Biotinylated cRNA were prepared with the Ambion MessageAmp kit for Illumina arrays	Biotinylated cRNA were prepared with the Ambion MessageAmp kit for Illumina arrays	Biotinylated cRNA were prepared with the Ambion MessageAmp kit for Illumina arrays	Biotinylated cRNA were prepared with the Ambion MessageAmp kit for Illumina arrays	Biotinylated cRNA were prepared with the Ambion MessageAmp kit for Illumina arrays	Biotinylated cRNA were prepared with the Ambion MessageAmp kit for Illumina arrays	Biotinylated cRNA were prepared with the Ambion MessageAmp kit for Illumina arrays	Biotinylated cRNA were prepared with the Ambion MessageAmp kit for Illumina arrays	Biotinylated cRNA were prepared with the Ambion MessageAmp kit for Illumina arrays	Biotinylated cRNA were prepared with the Ambion MessageAmp kit for Illumina arrays	Biotinylated cRNA were prepared with the Ambion MessageAmp kit for Illumina arrays	Biotinylated cRNA were prepared with the Ambion MessageAmp kit for Illumina arrays	Biotinylated cRNA were prepared with the Ambion MessageAmp kit for Illumina arrays	Biotinylated cRNA were prepared with the Ambion MessageAmp kit for Illumina arrays	Biotinylated cRNA were prepared with the Ambion MessageAmp kit for Illumina arrays	Biotinylated cRNA were prepared with the Ambion MessageAmp kit for Illumina arrays	Biotinylated cRNA were prepared with the Ambion MessageAmp kit for Illumina arrays	Biotinylated cRNA were prepared with the Ambion MessageAmp kit for Illumina arrays	Biotinylated cRNA were prepared with the Ambion MessageAmp kit for Illumina arrays	Biotinylated cRNA were prepared with the Ambion MessageAmp kit for Illumina arrays	Biotinylated cRNA were prepared with the Ambion MessageAmp kit for Illumina arrays	Biotinylated cRNA were prepared with the Ambion MessageAmp kit for Illumina arrays	Biotinylated cRNA were prepared with the Ambion MessageAmp kit for Illumina arrays	Biotinylated cRNA were prepared with the Ambion MessageAmp kit for Illumina arrays	Biotinylated cRNA were prepared with the Ambion MessageAmp kit for Illumina arrays	Biotinylated cRNA were prepared with the Ambion MessageAmp kit for Illumina arrays	Biotinylated cRNA were prepared with the Ambion MessageAmp kit for Illumina arrays	Biotinylated cRNA were prepared with the Ambion MessageAmp kit for Illumina arrays	Biotinylated cRNA were prepared with the Ambion MessageAmp kit for Illumina arrays	Biotinylated cRNA were prepared with the Ambion MessageAmp kit for Illumina arrays	Biotinylated cRNA were prepared with the Ambion MessageAmp kit for Illumina arrays	Biotinylated cRNA were prepared with the Ambion MessageAmp kit for Illumina arrays	Biotinylated cRNA were prepared with the Ambion MessageAmp kit for Illumina arrays	Biotinylated cRNA were prepared with the Ambion MessageAmp kit for Illumina arrays	Biotinylated cRNA were prepared with the Ambion MessageAmp kit for Illumina arrays	Biotinylated cRNA were prepared with the Ambion MessageAmp kit for Illumina arrays	Biotinylated cRNA were prepared with the Ambion MessageAmp kit for Illumina arrays	Biotinylated cRNA were prepared with the Ambion MessageAmp kit for Illumina arrays	Biotinylated cRNA were prepared with the Ambion MessageAmp kit for Illumina arrays	Biotinylated cRNA were prepared with the Ambion MessageAmp kit for Illumina arrays	Biotinylated cRNA were prepared with the Ambion MessageAmp kit for Illumina arrays	Biotinylated cRNA were prepared with the Ambion MessageAmp kit for Illumina arrays	Biotinylated cRNA were prepared with the Ambion MessageAmp kit for Illumina arrays	Biotinylated cRNA were prepared with the Ambion MessageAmp kit for Illumina arrays
!Sample_taxid_ch1	9606	9606	9606	9606	9606	9606	9606	9606	9606	9606	9606	9606	9606	9606	9606	9606	9606	9606	9606	9606	9606	9606	9606	9606	9606	9606	9606	9606	9606	9606	9606	9606	9606	9606	9606	9606	9606	9606	9606	9606	9606	9606	9606	9606	9606	9606	9606	9606	9606
!Sample_hyb_protocol	Standard Illumina hybridization protocol	Standard Illumina hybridization protocol	Standard Illumina hybridization protocol	Standard Illumina hybridization protocol	Standard Illumina hybridization protocol	Standard Illumina hybridization protocol	Standard Illumina hybridization protocol	Standard Illumina hybridization protocol	Standard Illumina hybridization protocol	Standard Illumina hybridization protocol	Standard Illumina hybridization protocol	Standard Illumina hybridization protocol	Standard Illumina hybridization protocol	Standard Illumina hybridization protocol	Standard Illumina hybridization protocol	Standard Illumina hybridization protocol	Standard Illumina hybridization protocol	Standard Illumina hybridization protocol	Standard Illumina hybridization protocol	Standard Illumina hybridization protocol	Standard Illumina hybridization protocol	Standard Illumina hybridization protocol	Standard Illumina hybridization protocol	Standard Illumina hybridization protocol	Standard Illumina hybridization protocol	Standard Illumina hybridization protocol	Standard Illumina hybridization protocol	Standard Illumina hybridization protocol	Standard Illumina hybridization protocol	Standard Illumina hybridization protocol	Standard Illumina hybridization protocol	Standard Illumina hybridization protocol	Standard Illumina hybridization protocol	Standard Illumina hybridization protocol	Standard Illumina hybridization protocol	Standard Illumina hybridization protocol	Standard Illumina hybridization protocol	Standard Illumina hybridization protocol	Standard Illumina hybridization protocol	Standard Illumina hybridization protocol	Standard Illumina hybridization protocol	Standard Illumina hybridization protocol	Standard Illumina hybridization protocol	Standard Illumina hybridization protocol	Standard Illumina hybridization protocol	Standard Illumina hybridization protocol	Standard Illumina hybridization protocol	Standard Illumina hybridization protocol	Standard Illumina hybridization protocol
!Sample_scan_protocol	Standard Illumina scanning protocol	Standard Illumina scanning protocol	Standard Illumina scanning protocol	Standard Illumina scanning protocol	Standard Illumina scanning protocol	Standard Illumina scanning protocol	Standard Illumina scanning protocol	Standard Illumina scanning protocol	Standard Illumina scanning protocol	Standard Illumina scanning protocol	Standard Illumina scanning protocol	Standard Illumina scanning protocol	Standard Illumina scanning protocol	Standard Illumina scanning protocol	Standard Illumina scanning protocol	Standard Illumina scanning protocol	Standard Illumina scanning protocol	Standard Illumina scanning protocol	Standard Illumina scanning protocol	Standard Illumina scanning protocol	Standard Illumina scanning protocol	Standard Illumina scanning protocol	Standard Illumina scanning protocol	Standard Illumina scanning protocol	Standard Illumina scanning protocol	Standard Illumina scanning protocol	Standard Illumina scanning protocol	Standard Illumina scanning protocol	Standard Illumina scanning protocol	Standard Illumina scanning protocol	Standard Illumina scanning protocol	Standard Illumina scanning protocol	Standard Illumina scanning protocol	Standard Illumina scanning protocol	Standard Illumina scanning protocol	Standard Illumina scanning protocol	Standard Illumina scanning protocol	Standard Illumina scanning protocol	Standard Illumina scanning protocol	Standard Illumina scanning protocol	Standard Illumina scanning protocol	Standard Illumina scanning protocol	Standard Illumina scanning protocol	Standard Illumina scanning protocol	Standard Illumina scanning protocol	Standard Illumina scanning protocol	Standard Illumina scanning protocol	Standard Illumina scanning protocol	Standard Illumina scanning protocol
!Sample_description	9440308042_A	9249896027_J	9249896027_L	9249907024_I	9440308052_E	9440308052_A	9249896027_B	9249896027_D	9249907024_F	9249907024_H	9440308042_E	9479614006_E	9479614006_A	9440308052_C	9440308052_D	9479614023_A	9249907024_L	9479614006_D	9249896027_F	9249896027_H	9440308042_F	9249907024_K	9440308052_F	9440308052_G	9440308052_B	9249907024_G	9249896027_G	9249907024_C	9249896027_A	9440308042_H	9440308042_I	9440308042_J	9440308042_K	9440308042_L	9440308052_H	9440308052_I	9440308052_J	9440308052_K	9440308052_L	9464921079_B	9464921079_C	9464921079_D	9464921079_G	9464921079_H	9464921079_I	9464921079_K	9464921079_L	9464921080_B	9464921080_C
!Sample_description	c.8	c.8	c.8	c.8	c.8	c.8	c.8	c.8	c.8	c.8	c.8	c.8	c.8	c.8	c.8	c.8	c.8	c.8	c.8	c.8	c.8	c.8	c.8	c.8	c.8	c.8	c.8	c.8	c.8	c.8	c.8	c.8	c.8	c.8	c.8	c.8	c.8	c.8	c.8	c.8	c.8	c.8	c.8	c.8	c.8	c.8	c.8	c.8	c.8
!Sample_data_processing	The data were normalized with R/Bioconductor and Lumi package using a variance-stabilizing transformation and Robust Spline Normalization	The data were normalized with R/Bioconductor and Lumi package using a variance-stabilizing transformation and Robust Spline Normalization	The data were normalized with R/Bioconductor and Lumi package using a variance-stabilizing transformation and Robust Spline Normalization	The data were normalized with R/Bioconductor and Lumi package using a variance-stabilizing transformation and Robust Spline Normalization	The data were normalized with R/Bioconductor and Lumi package using a variance-stabilizing transformation and Robust Spline Normalization	The data were normalized with R/Bioconductor and Lumi package using a variance-stabilizing transformation and Robust Spline Normalization	The data were normalized with R/Bioconductor and Lumi package using a variance-stabilizing transformation and Robust Spline Normalization	The data were normalized with R/Bioconductor and Lumi package using a variance-stabilizing transformation and Robust Spline Normalization	The data were normalized with R/Bioconductor and Lumi package using a variance-stabilizing transformation and Robust Spline Normalization	The data were normalized with R/Bioconductor and Lumi package using a variance-stabilizing transformation and Robust Spline Normalization	The data were normalized with R/Bioconductor and Lumi package using a variance-stabilizing transformation and Robust Spline Normalization	The data were normalized with R/Bioconductor and Lumi package using a variance-stabilizing transformation and Robust Spline Normalization	The data were normalized with R/Bioconductor and Lumi package using a variance-stabilizing transformation and Robust Spline Normalization	The data were normalized with R/Bioconductor and Lumi package using a variance-stabilizing transformation and Robust Spline Normalization	The data were normalized with R/Bioconductor and Lumi package using a variance-stabilizing transformation and Robust Spline Normalization	The data were normalized with R/Bioconductor and Lumi package using a variance-stabilizing transformation and Robust Spline Normalization	The data were normalized with R/Bioconductor and Lumi package using a variance-stabilizing transformation and Robust Spline Normalization	The data were normalized with R/Bioconductor and Lumi package using a variance-stabilizing transformation and Robust Spline Normalization	The data were normalized with R/Bioconductor and Lumi package using a variance-stabilizing transformation and Robust Spline Normalization	The data were normalized with R/Bioconductor and Lumi package using a variance-stabilizing transformation and Robust Spline Normalization	The data were normalized with R/Bioconductor and Lumi package using a variance-stabilizing transformation and Robust Spline Normalization	The data were normalized with R/Bioconductor and Lumi package using a variance-stabilizing transformation and Robust Spline Normalization	The data were normalized with R/Bioconductor and Lumi package using a variance-stabilizing transformation and Robust Spline Normalization	The data were normalized with R/Bioconductor and Lumi package using a variance-stabilizing transformation and Robust Spline Normalization	The data were normalized with R/Bioconductor and Lumi package using a variance-stabilizing transformation and Robust Spline Normalization	The data were normalized with R/Bioconductor and Lumi package using a variance-stabilizing transformation and Robust Spline Normalization	The data were normalized with R/Bioconductor and Lumi package using a variance-stabilizing transformation and Robust Spline Normalization	The data were normalized with R/Bioconductor and Lumi package using a variance-stabilizing transformation and Robust Spline Normalization	The data were normalized with R/Bioconductor and Lumi package using a variance-stabilizing transformation and Robust Spline Normalization	The data were normalized with R/Bioconductor and Lumi package using a variance-stabilizing transformation and Robust Spline Normalization	The data were normalized with R/Bioconductor and Lumi package using a variance-stabilizing transformation and Robust Spline Normalization	The data were normalized with R/Bioconductor and Lumi package using a variance-stabilizing transformation and Robust Spline Normalization	The data were normalized with R/Bioconductor and Lumi package using a variance-stabilizing transformation and Robust Spline Normalization	The data were normalized with R/Bioconductor and Lumi package using a variance-stabilizing transformation and Robust Spline Normalization	The data were normalized with R/Bioconductor and Lumi package using a variance-stabilizing transformation and Robust Spline Normalization	The data were normalized with R/Bioconductor and Lumi package using a variance-stabilizing transformation and Robust Spline Normalization	The data were normalized with R/Bioconductor and Lumi package using a variance-stabilizing transformation and Robust Spline Normalization	The data were normalized with R/Bioconductor and Lumi package using a variance-stabilizing transformation and Robust Spline Normalization	The data were normalized with R/Bioconductor and Lumi package using a variance-stabilizing transformation and Robust Spline Normalization	The data were normalized with R/Bioconductor and Lumi package using a variance-stabilizing transformation and Robust Spline Normalization	The data were normalized with R/Bioconductor and Lumi package using a variance-stabilizing transformation and Robust Spline Normalization	The data were normalized with R/Bioconductor and Lumi package using a variance-stabilizing transformation and Robust Spline Normalization	The data were normalized with R/Bioconductor and Lumi package using a variance-stabilizing transformation and Robust Spline Normalization	The data were normalized with R/Bioconductor and Lumi package using a variance-stabilizing transformation and Robust Spline Normalization	The data were normalized with R/Bioconductor and Lumi package using a variance-stabilizing transformation and Robust Spline Normalization	The data were normalized with R/Bioconductor and Lumi package using a variance-stabilizing transformation and Robust Spline Normalization	The data were normalized with R/Bioconductor and Lumi package using a variance-stabilizing transformation and Robust Spline Normalization	The data were normalized with R/Bioconductor and Lumi package using a variance-stabilizing transformation and Robust Spline Normalization	The data were normalized with R/Bioconductor and Lumi package using a variance-stabilizing transformation and Robust Spline Normalization
!Sample_platform_id	GPL10558	GPL10558	GPL10558	GPL10558	GPL10558	GPL10558	GPL10558	GPL10558	GPL10558	GPL10558	GPL10558	GPL10558	GPL10558	GPL10558	GPL10558	GPL10558	GPL10558	GPL10558	GPL10558	GPL10558	GPL10558	GPL10558	GPL10558	GPL10558	GPL10558	GPL10558	GPL10558	GPL10558	GPL10558	GPL10558	GPL10558	GPL10558	GPL10558	GPL10558	GPL10558	GPL10558	GPL10558	GPL10558	GPL10558	GPL10558	GPL10558	GPL10558	GPL10558	GPL10558	GPL10558	GPL10558	GPL10558	GPL10558	GPL10558
!Sample_contact_name	John,E,Harris	John,E,Harris	John,E,Harris	John,E,Harris	John,E,Harris	John,E,Harris	John,E,Harris	John,E,Harris	John,E,Harris	John,E,Harris	John,E,Harris	John,E,Harris	John,E,Harris	John,E,Harris	John,E,Harris	John,E,Harris	John,E,Harris	John,E,Harris	John,E,Harris	John,E,Harris	John,E,Harris	John,E,Harris	John,E,Harris	John,E,Harris	John,E,Harris	John,E,Harris	John,E,Harris	John,E,Harris	John,E,Harris	John,E,Harris	John,E,Harris	John,E,Harris	John,E,Harris	John,E,Harris	John,E,Harris	John,E,Harris	John,E,Harris	John,E,Harris	John,E,Harris	John,E,Harris	John,E,Harris	John,E,Harris	John,E,Harris	John,E,Harris	John,E,Harris	John,E,Harris	John,E,Harris	John,E,Harris	John,E,Harris
!Sample_contact_laboratory	Harris Lab	Harris Lab	Harris Lab	Harris Lab	Harris Lab	Harris Lab	Harris Lab	Harris Lab	Harris Lab	Harris Lab	Harris Lab	Harris Lab	Harris Lab	Harris Lab	Harris Lab	Harris Lab	Harris Lab	Harris Lab	Harris Lab	Harris Lab	Harris Lab	Harris Lab	Harris Lab	Harris Lab	Harris Lab	Harris Lab	Harris Lab	Harris Lab	Harris Lab	Harris Lab	Harris Lab	Harris Lab	Harris Lab	Harris Lab	Harris Lab	Harris Lab	Harris Lab	Harris Lab	Harris Lab	Harris Lab	Harris Lab	Harris Lab	Harris Lab	Harris Lab	Harris Lab	Harris Lab	Harris Lab	Harris Lab	Harris Lab
!Sample_contact_department	Dermatology	Dermatology	Dermatology	Dermatology	Dermatology	Dermatology	Dermatology	Dermatology	Dermatology	Dermatology	Dermatology	Dermatology	Dermatology	Dermatology	Dermatology	Dermatology	Dermatology	Dermatology	Dermatology	Dermatology	Dermatology	Dermatology	Dermatology	Dermatology	Dermatology	Dermatology	Dermatology	Dermatology	Dermatology	Dermatology	Dermatology	Dermatology	Dermatology	Dermatology	Dermatology	Dermatology	Dermatology	Dermatology	Dermatology	Dermatology	Dermatology	Dermatology	Dermatology	Dermatology	Dermatology	Dermatology	Dermatology	Dermatology	Dermatology
!Sample_contact_institute	University of Massachusetts Medical School	University of Massachusetts Medical School	University of Massachusetts Medical School	University of Massachusetts Medical School	University of Massachusetts Medical School	University of Massachusetts Medical School	University of Massachusetts Medical School	University of Massachusetts Medical School	University of Massachusetts Medical School	University of Massachusetts Medical School	University of Massachusetts Medical School	University of Massachusetts Medical School	University of Massachusetts Medical School	University of Massachusetts Medical School	University of Massachusetts Medical School	University of Massachusetts Medical School	University of Massachusetts Medical School	University of Massachusetts Medical School	University of Massachusetts Medical School	University of Massachusetts Medical School	University of Massachusetts Medical School	University of Massachusetts Medical School	University of Massachusetts Medical School	University of Massachusetts Medical School	University of Massachusetts Medical School	University of Massachusetts Medical School	University of Massachusetts Medical School	University of Massachusetts Medical School	University of Massachusetts Medical School	University of Massachusetts Medical School	University of Massachusetts Medical School	University of Massachusetts Medical School	University of Massachusetts Medical School	University of Massachusetts Medical School	University of Massachusetts Medical School	University of Massachusetts Medical School	University of Massachusetts Medical School	University of Massachusetts Medical School	University of Massachusetts Medical School	University of Massachusetts Medical School	University of Massachusetts Medical School	University of Massachusetts Medical School	University of Massachusetts Medical School	University of Massachusetts Medical School	University of Massachusetts Medical School	University of Massachusetts Medical School	University of Massachusetts Medical School	University of Massachusetts Medical School	University of Massachusetts Medical School
!Sample_contact_address	364 Plantation St	364 Plantation St	364 Plantation St	364 Plantation St	364 Plantation St	364 Plantation St	364 Plantation St	364 Plantation St	364 Plantation St	364 Plantation St	364 Plantation St	364 Plantation St	364 Plantation St	364 Plantation St	364 Plantation St	364 Plantation St	364 Plantation St	364 Plantation St	364 Plantation St	364 Plantation St	364 Plantation St	364 Plantation St	364 Plantation St	364 Plantation St	364 Plantation St	364 Plantation St	364 Plantation St	364 Plantation St	364 Plantation St	364 Plantation St	364 Plantation St	364 Plantation St	364 Plantation St	364 Plantation St	364 Plantation St	364 Plantation St	364 Plantation St	364 Plantation St	364 Plantation St	364 Plantation St	364 Plantation St	364 Plantation St	364 Plantation St	364 Plantation St	364 Plantation St	364 Plantation St	364 Plantation St	364 Plantation St	364 Plantation St
!Sample_contact_city	Worcester	Worcester	Worcester	Worcester	Worcester	Worcester	Worcester	Worcester	Worcester	Worcester	Worcester	Worcester	Worcester	Worcester	Worcester	Worcester	Worcester	Worcester	Worcester	Worcester	Worcester	Worcester	Worcester	Worcester	Worcester	Worcester	Worcester	Worcester	Worcester	Worcester	Worcester	Worcester	Worcester	Worcester	Worcester	Worcester	Worcester	Worcester	Worcester	Worcester	Worcester	Worcester	Worcester	Worcester	Worcester	Worcester	Worcester	Worcester	Worcester
!Sample_contact_state	MA	MA	MA	MA	MA	MA	MA	MA	MA	MA	MA	MA	MA	MA	MA	MA	MA	MA	MA	MA	MA	MA	MA	MA	MA	MA	MA	MA	MA	MA	MA	MA	MA	MA	MA	MA	MA	MA	MA	MA	MA	MA	MA	MA	MA	MA	MA	MA	MA
!Sample_contact_zip/postal_code	01605	01605	01605	01605	01605	01605	01605	01605	01605	01605	01605	01605	01605	01605	01605	01605	01605	01605	01605	01605	01605	01605	01605	01605	01605	01605	01605	01605	01605	01605	01605	01605	01605	01605	01605	01605	01605	01605	01605	01605	01605	01605	01605	01605	01605	01605	01605	01605	01605
!Sample_contact_country	USA	USA	USA	USA	USA	USA	USA	USA	USA	USA	USA	USA	USA	USA	USA	USA	USA	USA	USA	USA	USA	USA	USA	USA	USA	USA	USA	USA	USA	USA	USA	USA	USA	USA	USA	USA	USA	USA	USA	USA	USA	USA	USA	USA	USA	USA	USA	USA	USA
!Sample_supplementary_file	ftp://ftp.ncbi.nlm.nih.gov/geo/samples/GSM2935nnn/GSM2935828/suppl/GSM2935828_9440308042_A_Grn.idat.gz	ftp://ftp.ncbi.nlm.nih.gov/geo/samples/GSM2935nnn/GSM2935829/suppl/GSM2935829_9249896027_J_Grn.idat.gz	ftp://ftp.ncbi.nlm.nih.gov/geo/samples/GSM2935nnn/GSM2935830/suppl/GSM2935830_9249896027_L_Grn.idat.gz	ftp://ftp.ncbi.nlm.nih.gov/geo/samples/GSM2935nnn/GSM2935831/suppl/GSM2935831_9249907024_I_Grn.idat.gz	ftp://ftp.ncbi.nlm.nih.gov/geo/samples/GSM2935nnn/GSM2935832/suppl/GSM2935832_9440308052_E_Grn.idat.gz	ftp://ftp.ncbi.nlm.nih.gov/geo/samples/GSM2935nnn/GSM2935833/suppl/GSM2935833_9440308052_A_Grn.idat.gz	ftp://ftp.ncbi.nlm.nih.gov/geo/samples/GSM2935nnn/GSM2935834/suppl/GSM2935834_9249896027_B_Grn.idat.gz	ftp://ftp.ncbi.nlm.nih.gov/geo/samples/GSM2935nnn/GSM2935835/suppl/GSM2935835_9249896027_D_Grn.idat.gz	ftp://ftp.ncbi.nlm.nih.gov/geo/samples/GSM2935nnn/GSM2935836/suppl/GSM2935836_9249907024_F_Grn.idat.gz	ftp://ftp.ncbi.nlm.nih.gov/geo/samples/GSM2935nnn/GSM2935837/suppl/GSM2935837_9249907024_H_Grn.idat.gz	ftp://ftp.ncbi.nlm.nih.gov/geo/samples/GSM2935nnn/GSM2935838/suppl/GSM2935838_9440308042_E_Grn.idat.gz	ftp://ftp.ncbi.nlm.nih.gov/geo/samples/GSM2935nnn/GSM2935839/suppl/GSM2935839_9479614006_E_Grn.idat.gz	ftp://ftp.ncbi.nlm.nih.gov/geo/samples/GSM2935nnn/GSM2935840/suppl/GSM2935840_9479614006_A_Grn.idat.gz	ftp://ftp.ncbi.nlm.nih.gov/geo/samples/GSM2935nnn/GSM2935841/suppl/GSM2935841_9440308052_C_Grn.idat.gz	ftp://ftp.ncbi.nlm.nih.gov/geo/samples/GSM2935nnn/GSM2935842/suppl/GSM2935842_9440308052_D_Grn.idat.gz	ftp://ftp.ncbi.nlm.nih.gov/geo/samples/GSM2935nnn/GSM2935843/suppl/GSM2935843_9479614023_A_Grn.idat.gz	ftp://ftp.ncbi.nlm.nih.gov/geo/samples/GSM2935nnn/GSM2935844/suppl/GSM2935844_9249907024_L_Grn.idat.gz	ftp://ftp.ncbi.nlm.nih.gov/geo/samples/GSM2935nnn/GSM2935845/suppl/GSM2935845_9479614006_D_Grn.idat.gz	ftp://ftp.ncbi.nlm.nih.gov/geo/samples/GSM2935nnn/GSM2935846/suppl/GSM2935846_9249896027_F_Grn.idat.gz	ftp://ftp.ncbi.nlm.nih.gov/geo/samples/GSM2935nnn/GSM2935847/suppl/GSM2935847_9249896027_H_Grn.idat.gz	ftp://ftp.ncbi.nlm.nih.gov/geo/samples/GSM2935nnn/GSM2935848/suppl/GSM2935848_9440308042_F_Grn.idat.gz	ftp://ftp.ncbi.nlm.nih.gov/geo/samples/GSM2935nnn/GSM2935849/suppl/GSM2935849_9249907024_K_Grn.idat.gz	ftp://ftp.ncbi.nlm.nih.gov/geo/samples/GSM2935nnn/GSM2935850/suppl/GSM2935850_9440308052_F_Grn.idat.gz	ftp://ftp.ncbi.nlm.nih.gov/geo/samples/GSM2935nnn/GSM2935851/suppl/GSM2935851_9440308052_G_Grn.idat.gz	ftp://ftp.ncbi.nlm.nih.gov/geo/samples/GSM2935nnn/GSM2935852/suppl/GSM2935852_9440308052_B_Grn.idat.gz	ftp://ftp.ncbi.nlm.nih.gov/geo/samples/GSM2935nnn/GSM2935853/suppl/GSM2935853_9249907024_G_Grn.idat.gz	ftp://ftp.ncbi.nlm.nih.gov/geo/samples/GSM2935nnn/GSM2935854/suppl/GSM2935854_9249896027_G_Grn.idat.gz	ftp://ftp.ncbi.nlm.nih.gov/geo/samples/GSM2935nnn/GSM2935855/suppl/GSM2935855_9249907024_C_Grn.idat.gz	ftp://ftp.ncbi.nlm.nih.gov/geo/samples/GSM2935nnn/GSM2935856/suppl/GSM2935856_9249896027_A_Grn.idat.gz	ftp://ftp.ncbi.nlm.nih.gov/geo/samples/GSM2935nnn/GSM2935857/suppl/GSM2935857_9440308042_H_Grn.idat.gz	ftp://ftp.ncbi.nlm.nih.gov/geo/samples/GSM2935nnn/GSM2935858/suppl/GSM2935858_9440308042_I_Grn.idat.gz	ftp://ftp.ncbi.nlm.nih.gov/geo/samples/GSM2935nnn/GSM2935859/suppl/GSM2935859_9440308042_J_Grn.idat.gz	ftp://ftp.ncbi.nlm.nih.gov/geo/samples/GSM2935nnn/GSM2935860/suppl/GSM2935860_9440308042_K_Grn.idat.gz	ftp://ftp.ncbi.nlm.nih.gov/geo/samples/GSM2935nnn/GSM2935861/suppl/GSM2935861_9440308042_L_Grn.idat.gz	ftp://ftp.ncbi.nlm.nih.gov/geo/samples/GSM2935nnn/GSM2935862/suppl/GSM2935862_9440308052_H_Grn.idat.gz	ftp://ftp.ncbi.nlm.nih.gov/geo/samples/GSM2935nnn/GSM2935863/suppl/GSM2935863_9440308052_I_Grn.idat.gz	ftp://ftp.ncbi.nlm.nih.gov/geo/samples/GSM2935nnn/GSM2935864/suppl/GSM2935864_9440308052_J_Grn.idat.gz	ftp://ftp.ncbi.nlm.nih.gov/geo/samples/GSM2935nnn/GSM2935865/suppl/GSM2935865_9440308052_K_Grn.idat.gz	ftp://ftp.ncbi.nlm.nih.gov/geo/samples/GSM2935nnn/GSM2935866/suppl/GSM2935866_9440308052_L_Grn.idat.gz	ftp://ftp.ncbi.nlm.nih.gov/geo/samples/GSM2935nnn/GSM2935867/suppl/GSM2935867_9464921079_B_Grn.idat.gz	ftp://ftp.ncbi.nlm.nih.gov/geo/samples/GSM2935nnn/GSM2935868/suppl/GSM2935868_9464921079_C_Grn.idat.gz	ftp://ftp.ncbi.nlm.nih.gov/geo/samples/GSM2935nnn/GSM2935869/suppl/GSM2935869_9464921079_D_Grn.idat.gz	ftp://ftp.ncbi.nlm.nih.gov/geo/samples/GSM2935nnn/GSM2935870/suppl/GSM2935870_9464921079_G_Grn.idat.gz	ftp://ftp.ncbi.nlm.nih.gov/geo/samples/GSM2935nnn/GSM2935871/suppl/GSM2935871_9464921079_H_Grn.idat.gz	ftp://ftp.ncbi.nlm.nih.gov/geo/samples/GSM2935nnn/GSM2935872/suppl/GSM2935872_9464921079_I_Grn.idat.gz	ftp://ftp.ncbi.nlm.nih.gov/geo/samples/GSM2935nnn/GSM2935873/suppl/GSM2935873_9464921079_K_Grn.idat.gz	ftp://ftp.ncbi.nlm.nih.gov/geo/samples/GSM2935nnn/GSM2935874/suppl/GSM2935874_9464921079_L_Grn.idat.gz	ftp://ftp.ncbi.nlm.nih.gov/geo/samples/GSM2935nnn/GSM2935875/suppl/GSM2935875_9464921080_B_Grn.idat.gz	ftp://ftp.ncbi.nlm.nih.gov/geo/samples/GSM2935nnn/GSM2935876/suppl/GSM2935876_9464921080_C_Grn.idat.gz
!Sample_data_row_count	47302	47302	47302	47302	47302	47302	47302	47302	47302	47302	47302	47302	47302	47302	47302	47302	47302	47302	47302	47302	47302	47302	47302	47302	47302	47302	47302	47302	47302	47302	47302	47302	47302	47302	47302	47302	47302	47302	47302	47302	47302	47302	47302	47302	47302	47302	47302	47302	47302
!series_matrix_table_begin
ID_REF	GSM2935828	GSM2935829	GSM2935830	GSM2935831	GSM2935832	GSM2935833	GSM2935834	GSM2935835	GSM2935836	GSM2935837	GSM2935838	GSM2935839	GSM2935840	GSM2935841	GSM2935842	GSM2935843	GSM2935844	GSM2935845	GSM2935846	GSM2935847	GSM2935848	GSM2935849	GSM2935850	GSM2935851	GSM2935852	GSM2935853	GSM2935854	GSM2935855	GSM2935856	GSM2935857	GSM2935858	GSM2935859	GSM2935860	GSM2935861	GSM2935862	GSM2935863	GSM2935864	GSM2935865	GSM2935866	GSM2935867	GSM2935868	GSM2935869	GSM2935870	GSM2935871	GSM2935872	GSM2935873	GSM2935874	GSM2935875	GSM2935876
ILMN_1343291	13.62120422	13.42233717	13.42034906	12.88446994	13.67392392	13.08942764	13.50518493	13.45225981	13.2619135	13.26379657	14.2452959	12.59660365	13.53817104	13.32183155	13.40147374	12.89701774	12.22166989	12.37527234	13.20306339	13.15857071	13.84679831	13.32072122	13.87334615	13.93530263	12.49645295	13.35685365	14.5301174	14.61879069	14.74851313	14.48517022	14.03158476	14.33844826	14.25086941	14.39949659	14.3314253	14.42452112	14.34739016	14.26385787	10.70636233	13.79023766	13.35229316	13.52450438	14.10805913	13.94474574	14.25215701	13.94071349	13.65075617	14.01017124	13.95228159
ILMN_1343295	9.699404531	9.408729214	9.168101162	9.134559706	9.00972095	9.629693289	8.683815183	8.569602029	9.907389222	9.410310979	9.693311281	9.724503423	11.07740335	9.678354555	9.663842434	10.01980037	9.96619692	9.292650756	9.403020273	9.552492151	9.292923034	8.50243504	10.23826926	9.441443753	11.14106199	8.62595402	8.904289275	8.882330192	8.825696576	9.226138427	9.111873226	8.936332307	8.822243107	8.867087131	9.40998805	10.78480878	10.03533811	9.567077012	13.01373835	10.33118691	11.37643918	10.66107451	10.68564586	11.09326457	10.96698649	11.20934781	10.38039232	10.40780732	11.01867769
ILMN_1651199	7.482668209	7.623493402	7.599404046	7.664240848	7.613069445	7.614846213	7.642413695	7.642758344	7.583615461	7.632273261	7.578348104	7.685339332	7.494355065	7.595456631	7.549823956	7.668056078	7.587774393	7.657607978	7.623614322	7.641093612	7.653675643	7.59092346	7.603658432	7.582351378	7.486680634	7.5727809	7.650213735	7.551110144	7.648532082	7.537087899	7.590298414	7.615555595	7.677498939	7.552444416	7.501989533	8.482871793	7.505843597	7.715249442	8.094320106	7.62550446	7.642120419	7.633478717	7.715958161	7.577666489	7.595925348	7.593523162	7.558397647	7.653388644	7.563099273
ILMN_1651209	8.452069215	8.337427368	8.326115929	8.612313722	8.363899023	8.321188198	8.273233465	8.167219895	8.197485039	8.482647138	7.895097234	8.195895803	11.15421557	8.261108372	8.40526177	8.191017292	8.791881061	8.405698287	8.488887266	8.599239079	8.219535371	8.507344977	8.125193642	7.794853239	10.59908753	8.198322832	8.198302759	8.179739651	8.308488185	8.216281819	8.347238339	8.298775219	8.226709597	8.339280125	8.331591501	7.907701728	7.686828593	8.268804988	9.335270696	8.160710122	7.804687412	8.096570998	8.45034476	8.387719637	8.390139065	7.943964181	8.041189947	8.209752918	8.275439607
ILMN_1651210	7.600911026	7.683736503	7.637427211	7.696357856	7.631902828	7.634661545	7.582919256	7.551962513	7.552902335	7.620166943	7.710715453	7.610843842	7.514419822	7.651770848	7.683847277	7.65950241	7.671841134	7.649115969	7.697254364	7.591624979	7.725451896	7.618384335	7.693715075	7.601099642	7.591883586	7.606497929	7.66726918	7.664130615	7.676745744	7.685890939	7.521410134	7.587492185	7.6790972	7.70469803	7.549944568	8.741570546	7.65358776	7.592336503	9.019129836	7.725821252	7.638331632	7.665879615	7.632413634	7.701947605	7.557549374	7.602367693	7.734185591	7.513809207	7.703146124
ILMN_1651221	8.664409745	8.442430973	8.292719345	8.194167341	8.506859794	8.48715814	8.486180397	8.197601038	8.476580274	8.434518977	9.256595127	8.583807611	11.12354769	8.407187626	8.258410575	8.505198802	8.348005391	8.813258087	8.171882393	8.188986064	8.811108177	8.272441661	9.833100024	10.36663666	10.8001713	8.310445046	8.24064439	8.152280626	8.274705411	8.773180334	8.46959362	8.56291724	8.38697379	8.200552372	8.622190356	11.01686305	9.523851525	9.811058018	7.326248027	8.971132193	9.833731666	9.179910652	9.693767181	8.911302062	9.599822134	10.25238681	8.68098295	8.965471362	9.78286572
ILMN_1651228	14.24495531	13.98385036	13.98257645	14.1216822	14.07689946	14.47348044	14.2036076	13.67445611	14.48279194	14.46877483	14.08193535	14.08183661	13.04259975	14.58520049	14.34054082	14.12269607	14.13959479	13.91465223	14.38665104	14.24281634	14.23581436	14.09986192	14.42883195	14.41663798	13.28034007	14.42146741	13.51836444	14.14271924	13.63119892	14.49787674	14.64868725	14.67011743	14.20604363	14.06045425	14.5790108	14.50039088	14.6345671	14.70155444	10.92303476	14.80325208	14.39069701	14.76634428	14.89618935	15.06654549	14.8287579	14.2589968	14.59187759	14.77285507	14.66668033
ILMN_1651229	11.77456385	12.61527023	12.54011564	11.86537498	12.38323444	11.77628124	12.06670064	12.31418986	11.73007992	11.67145097	10.14356374	11.7988308	7.62192933	11.61618431	11.61893381	11.97681254	11.42762898	12.14027392	11.27306186	11.26279625	11.79871676	12.20704559	12.43246271	12.95827918	12.64405523	12.6449369	12.51364893	12.16648894	12.3234619	12.52912804	11.57746269	12.60900392	12.46258371	12.27146549	12.56503564	12.44814484	12.11612841	12.63773965	10.09142007	12.21797451	12.40119437	12.10045263	12.47649186	12.14355235	12.22821068	12.5586127	11.93423047	11.85362743	12.18193897
ILMN_1651230	7.571544806	7.540819148	7.636208497	7.562882584	7.591996589	7.589908407	7.656157699	7.594346808	7.56048448	7.536080905	7.683595874	7.609722294	7.630324771	7.617563871	7.507847152	7.554962291	7.590129776	7.70883675	7.586399016	7.686038637	7.555791853	7.596942882	7.543683485	7.656348083	7.463959848	7.55379433	7.617402728	7.585403473	7.673018645	7.65750566	7.522359304	7.558100869	7.667808075	7.562096226	7.596388734	7.544860378	7.486690502	7.544243878	9.173605436	7.573036455	7.598528779	7.706908878	7.548874703	7.601284033	7.545507846	7.611204423	7.617482856	7.69263217	7.540297127
ILMN_1651232	7.729794323	7.685733311	7.708685163	7.701845378	7.729750477	7.740493304	7.636933896	7.68838849	7.696482252	7.762439368	7.852760258	7.785299748	7.64257322	7.723284304	7.703403936	7.648669888	7.648577935	7.677147492	7.741532176	7.70782611	7.724288424	7.694814501	8.174005562	7.743720615	7.565841669	7.698119141	7.748431545	7.758440306	7.739232468	7.714157322	7.684619393	7.778811772	7.740206935	7.745151585	7.70084319	7.597265052	7.662429548	7.918448921	8.17408326	7.753898393	8.219638519	7.738279758	7.74138349	7.690539505	7.749771736	7.764686889	7.708590404	7.663149955	7.584331001
ILMN_1651235	10.12206816	9.958300881	10.02983728	9.62379114	10.0751679	9.11557231	10.15622434	10.18381369	10.55423124	10.19289961	10.77306073	9.859018265	7.528710808	10.51214252	10.20898812	9.649211421	7.627473247	10.14905743	9.034202378	10.48810272	9.903639714	9.974319973	10.58861872	10.30109521	7.552972877	9.253028598	9.378882999	8.77167877	8.654529963	10.52052633	11.03741181	9.989130158	10.03972808	9.814295394	10.65610224	10.40555534	10.91300777	9.397828795	7.626520182	10.93503634	10.65510278	10.64026317	9.866800894	10.5330042	11.09369143	10.72722443	10.60981549	8.952742995	11.17871855
ILMN_1651236	8.167778471	7.86901862	7.887820981	8.289972033	7.967665725	8.080058158	7.884229411	8.008169794	7.926522528	7.81882048	9.26030842	7.796133032	8.262245418	8.154978201	8.218975938	7.869270228	7.956427416	7.889119875	8.015778263	8.359483965	7.768170785	7.956910616	8.051288319	7.810491913	8.687664886	7.904966762	7.766260751	7.887748348	7.835725265	8.130464081	7.829223735	7.826312549	7.874833652	7.912714714	7.922810158	7.59553389	7.858943002	7.988931199	9.039646703	8.194031485	7.718835949	7.855774461	8.397867773	8.129249353	7.779023525	7.878232849	8.56661492	7.821854753	7.898989864
ILMN_1651237	11.31821102	12.28235798	12.19365647	11.86587311	12.16706353	11.98321727	12.45224693	12.65672225	12.79055331	11.77971676	9.877481157	11.72253464	7.519038438	12.75221677	11.60551823	10.79554732	11.25680579	9.873770738	11.47477868	11.25316174	11.3876321	12.20344129	9.880058329	10.34989901	12.16903404	12.90768106	11.57506127	10.73754266	11.90582958	10.38940234	11.75535509	12.33586244	12.1162243	11.84467982	10.80557924	9.295057227	10.46659026	10.61023962	7.705812617	12.63895456	11.56071991	13.02529247	11.73083918	10.97859786	11.18941119	10.94672649	11.38236483	12.40680201	10.97749283
ILMN_1651238	8.374096394	8.56304588	8.449770952	8.464978589	8.429124906	8.713588154	8.671122891	8.503334199	8.629122227	8.320018546	7.863835601	8.323342018	7.468303195	8.54542019	8.777555832	8.149534561	9.40316447	8.873603603	8.440001297	8.510542497	7.944207004	8.611439947	8.399704991	7.697115284	7.469527448	7.94797449	8.204961038	8.324930735	8.342783719	8.227341121	8.537839676	8.363506972	8.823333948	8.362789236	8.791881884	7.59653425	8.237916765	8.638226671	9.094025715	8.366745202	7.843368307	8.589295857	8.236672656	8.587888016	8.871971981	8.488569863	9.157606984	7.914421373	8.113340668
ILMN_1651249	7.643202185	7.60906439	7.599495294	7.617716237	7.722971036	7.59404711	7.526523723	7.586736003	7.719232375	7.554764956	8.651093294	7.541000719	7.523843084	7.642553547	7.659804906	7.716827036	7.621279339	7.618183005	7.564190894	7.643909366	7.570510394	7.579447163	7.731558269	7.636241827	7.564141592	7.668586756	7.556272619	7.641852678	7.73089588	7.654666869	7.642921942	7.639317876	7.624109847	7.621424461	7.604504047	7.54760903	7.592532827	7.669293196	8.249407381	7.613791403	7.733586721	7.586053071	7.622022628	7.641323062	7.632036963	7.679826837	7.81707155	7.583152554	7.649914836
ILMN_1651253	7.485132037	7.502883765	7.541394929	7.610761014	7.525743156	7.521475709	7.451670734	7.407487057	7.524304448	7.424530183	7.608903402	7.589105271	7.31086246	7.510221897	7.487961319	7.68292354	7.584412321	7.557550419	7.565456498	7.73755376	7.520625521	7.527428432	7.456475687	7.565528641	7.438726428	7.545820532	7.545735503	7.505513752	7.668025167	7.52025949	7.590464942	7.517762101	7.626040072	7.502291035	7.582653967	7.585727882	7.59303532	7.592358333	9.306216486	7.492180543	7.673761268	7.534121982	7.545316773	7.537901862	7.499104534	7.578406545	7.464133135	7.508272152	7.551364007
ILMN_1651254	13.85123424	13.83767457	14.08095045	13.19705372	13.99778194	13.13149068	13.86220584	14.24409585	13.84528771	13.5144931	14.46707718	13.6170231	7.686196937	13.40426182	13.91141757	13.80971305	13.49758877	13.53684639	13.06612789	12.9540583	14.12493369	13.43199763	13.37781694	13.86074571	12.98982826	14.41738732	14.64971159	14.90177564	14.48966243	14.40945508	14.13745133	14.59923009	14.18470514	14.4744582	14.34269454	14.08937154	13.94608125	13.7037526	10.93336478	13.55887355	13.34940855	13.6979024	13.43998928	13.63087258	13.68056472	13.63857215	13.29558311	13.68175897	13.9314706
ILMN_1651259	7.816884469	7.817647772	7.815501451	7.778262443	7.829520925	7.786676787	7.808346816	7.749177158	7.98177108	7.884390345	7.817429129	7.829265644	7.929523529	7.803937205	7.745359991	7.806987806	7.971530679	7.813086558	7.818299226	7.788373634	7.883331625	7.80378524	7.981896746	7.828623775	7.922453343	7.805096688	7.789678214	7.816699851	7.721086662	7.895033503	7.823929871	7.812527592	7.877407973	7.816693947	7.842095181	8.960549585	7.78573939	7.861718819	9.911048491	7.772560511	7.814294975	7.817933023	7.879932729	7.659401276	7.897310528	7.8562089	7.944670083	7.722493406	7.799733253
ILMN_1651260	7.57921797	7.555837765	7.542720757	7.602178512	7.59577654	7.510286717	7.541981245	7.569675662	7.558406971	7.527144909	7.389777226	7.587344932	7.534792876	7.503517467	7.619702551	7.57117182	7.563863525	7.569378928	7.536439801	7.570970864	7.598386145	7.700770027	7.568017448	7.591098999	7.433621731	7.525695288	7.594098203	7.581810459	7.525037334	7.500629519	7.50258365	7.536520572	7.515931643	7.538143787	7.530772104	7.554513123	7.652126752	7.631309865	7.170420893	7.594051801	7.685551243	7.566794532	7.537486618	7.538889857	7.532026822	7.589865709	7.553892845	7.462782136	7.495221698
ILMN_1651262	14.70502164	14.7580155	14.54387356	14.56072279	14.3471935	14.568253	14.48364197	14.73411705	14.96727409	14.7200553	14.02281801	14.8446101	7.5352364	14.76956178	14.72609308	14.95587497	14.45902638	14.80110894	14.63443992	14.39950542	14.58791784	14.11231901	14.38996903	14.06197618	13.6937297	14.02278	14.84791752	14.5661739	15.11585776	14.74568401	14.70216116	14.5265983	14.59263858	14.84355367	14.53306491	14.3511461	14.41131306	14.24796901	9.67468057	15.15443774	14.82412303	14.95942907	14.83521112	15.19698214	14.73599676	14.64831506	15.21732117	14.79038186	14.37798355
ILMN_1651268	11.08061268	9.971583265	9.862705483	11.03101118	10.00783304	10.81317471	10.8152999	10.06449693	11.52184326	11.67222086	10.00352026	10.82779984	7.814753842	10.53816136	10.65427473	11.35877715	11.38034603	11.78674818	10.37365766	10.8426185	10.19896773	10.42208407	10.69853327	9.407978917	11.97261313	9.730082451	9.591030519	9.570762968	9.838298327	10.38543855	10.51354718	9.952286627	10.02646802	10.28408801	10.14269332	10.3534702	10.63422003	10.61022378	8.603715394	10.68086596	10.79269411	10.40035562	10.69307962	11.71193582	11.16665446	10.94248113	11.63492732	10.63037714	11.661183
ILMN_1651278	7.774294855	8.273691168	8.249571649	7.976561318	8.011175824	7.834060713	8.034724191	8.335677528	7.685153131	7.834278704	8.01578573	7.853081833	7.507563905	7.829154516	7.799325544	7.842339335	7.778825284	8.039681143	7.805504024	7.766364056	7.87290808	8.190169314	7.847698666	7.956033868	7.756134532	8.257005936	8.62139923	8.577145966	8.878855724	7.816637252	7.86550345	8.081213269	8.073056538	8.330934918	7.826810269	7.595698568	7.790377506	7.807739554	7.696608557	7.876305391	7.678543931	7.798867504	7.710679921	7.820243545	7.843844012	7.611950779	7.675714712	7.94348106	7.831316984
ILMN_1651279	7.577019464	7.570830626	7.712537598	7.707694455	7.688055642	7.638837179	7.670293077	7.638987558	7.738585007	7.687658346	7.852369429	7.650781152	7.498518467	7.655076511	7.754952673	7.69243165	7.86429116	7.778443116	7.673075778	7.661745293	7.695676589	7.624689441	7.683396681	7.577610213	7.579339991	7.624130598	7.724526854	7.686258012	7.774627211	7.680874251	7.699492567	7.704690983	7.672997467	7.731483403	7.703451253	7.600683065	7.484515618	7.644730828	7.288370328	7.654598489	7.728173289	7.655208373	7.600049299	7.639603869	7.693740241	7.545806447	7.608320304	7.715520848	7.550097137
ILMN_1651281	7.544765941	7.589811508	7.553225471	7.632307648	7.575815	7.586885305	7.575094244	7.596409175	7.651510844	7.625953966	7.675176547	7.561434662	7.544145063	7.477339186	7.559286604	7.576083159	7.575370217	7.55278953	7.568508985	7.763595045	7.511103601	7.567782006	7.583551888	7.611355641	7.58050789	7.569280812	7.523906853	7.587838831	7.515906657	7.66438501	7.62592996	7.549787264	7.603788436	7.606215622	7.559247365	7.884297709	7.573465656	7.495279791	9.076313029	7.549321796	7.537256224	7.598838327	7.58182022	7.545220067	7.539948811	7.556122598	7.478604199	7.546113371	7.568783276
ILMN_1651282	12.45149949	14.6622593	14.33059162	12.5468068	13.18346944	12.97910259	13.78516903	14.71326737	13.21051081	12.3498244	11.81360947	12.79517783	9.788414583	13.0769898	12.66812228	12.45378974	12.31237443	12.77577134	13.33103109	12.57648682	13.31416216	14.31730453	12.41826768	13.20654253	13.232054	14.77100352	15.09038597	14.88957318	15.32637981	13.41182709	13.24801246	14.1228315	14.53592148	14.42041846	13.33779849	12.87608066	13.35232416	13.35817353	10.43402028	13.47201454	12.07163902	12.47369623	12.79278176	12.75708964	12.83252004	12.36830119	12.82300831	13.20390782	12.29825875
ILMN_1651285	8.356987645	8.825399663	8.703929095	8.78812838	8.524258414	8.500815525	8.959628334	8.651036301	9.048544576	8.385551959	8.472319003	8.248883017	7.886556838	8.521846623	8.547133326	8.484581451	8.551176085	8.317160506	8.584867295	8.581653173	8.421104027	8.601911089	8.022213393	8.836015322	8.23623138	9.380905744	8.681302945	9.015902788	8.587984035	8.257739689	8.619435986	8.536690275	9.12121555	8.415027224	8.689244541	7.605245253	7.878720765	8.253767449	8.868304445	9.008433702	8.520539504	8.427919614	8.39740529	8.219481767	8.556753841	8.102559342	8.236995501	8.780914074	8.493277234
ILMN_1651286	14.03080562	14.1895699	14.08842125	13.40644519	13.97069092	14.08881141	13.84290683	13.29943889	13.76527511	14.05943488	13.39641052	13.97149449	14.27905842	14.06158178	14.18595472	14.65731347	13.75783277	14.00190431	14.01338005	13.61317944	14.11403062	13.80700226	14.60796895	13.56444855	14.18681988	13.51983776	13.09666151	12.9012557	13.02477689	14.31648262	13.96455269	14.12331678	13.97217909	13.89799561	14.26017613	13.41871489	14.39785398	14.17603522	9.059838611	14.5000994	14.69496939	14.49995517	14.56623587	14.78047624	14.27961235	14.69053433	14.83696328	14.22723206	14.75892771
ILMN_1651288	8.047786173	7.923041435	7.866492585	7.871306209	7.893368638	7.85720538	7.951058383	7.889291594	7.991106539	7.938664577	8.260883504	8.017508325	10.94484587	7.842953125	7.860103253	7.906819687	8.116694627	8.060531883	7.951366585	7.926681093	7.892739665	7.848169039	8.427641336	8.631661018	9.727382955	7.888863663	7.878320211	7.860263508	7.818765393	8.022655361	7.90858815	7.954777114	7.89871834	7.876200004	7.914377981	9.983823475	8.840575489	8.119069294	10.28905759	7.93780761	8.353279538	8.061160346	8.148712927	8.007777931	8.229059401	8.242130467	8.033764178	7.909197148	7.974308692
ILMN_1651292	8.210428975	8.10823133	8.324052765	8.538174145	8.183800379	8.47969419	8.122879699	8.271747297	9.04306722	8.263705528	9.19485597	8.535085376	7.541198857	8.415501208	8.552541839	8.845491482	8.793597422	10.12559194	8.77650527	8.61491624	7.951939586	8.159754999	7.778226795	7.700617468	7.55342154	8.317896869	8.054484267	8.021106966	8.061274855	7.741975269	8.422528587	7.813670833	8.253699577	8.00818354	8.019278495	7.454492723	7.671869364	7.765505151	6.929054408	9.227949613	8.506191021	8.73353266	7.913152378	8.870708018	7.790768656	8.208802197	8.991374847	8.718638996	7.711103173
ILMN_1651296	7.794824993	7.690915084	7.690983998	7.732618451	7.653298765	7.6976726	7.553049537	7.625980833	7.703443307	7.717807491	7.564968336	7.722866643	7.536506574	7.652874975	7.658498388	7.687432161	7.696426221	7.724469332	7.639371981	7.755838367	7.593600115	7.734206275	7.767249742	7.549244428	7.688124221	7.723826307	7.729537943	7.634785057	7.690994783	7.627626603	7.647439194	7.743535603	7.621823336	7.734779041	7.680000643	7.884269963	7.541577436	7.705771066	7.462982291	7.671466942	7.593779377	7.701797988	7.569173482	7.631149338	7.644202312	7.670632353	7.664041111	7.638562268	7.792748042
ILMN_1651303	9.087718079	9.510638632	9.147435672	9.396785371	9.215626715	10.1278974	9.678108749	9.240646402	10.50943532	10.97652223	8.199255576	10.13534692	12.39868061	10.34810512	10.10142919	11.28690607	10.75853914	11.27578944	9.737598558	10.20825056	9.856450273	9.553008045	10.3931746	8.14334874	11.42513212	8.950571343	9.687932065	9.27514442	10.16016972	8.854352726	10.19095469	9.348460387	9.24687755	9.477374429	9.227472382	7.621659445	9.424697097	9.499751508	8.083826869	11.73815208	11.5049306	12.00624769	10.67510862	11.64024347	10.43126319	11.1546429	12.37368844	12.12173439	11.91511434
ILMN_1651309	7.556387426	7.802378002	7.643064225	7.698925462	7.556690637	7.783965	7.783909126	7.895278681	7.519610959	7.559526133	7.765639196	8.177887381	7.361681792	7.730059068	7.815154396	7.56118554	7.558974404	7.511905391	7.559391223	7.787740895	7.864789386	7.694597151	7.506381484	7.567864673	7.491858128	7.796211111	7.689706767	7.748175657	7.579396411	7.578153452	7.630743138	7.562798186	7.596888153	7.557567294	7.588497083	7.818039813	7.51061271	7.599352262	7.408171827	7.721677999	7.545250684	7.661698365	7.537621282	7.80615842	7.593067363	7.511406498	7.508099354	7.518348344	7.53333456
ILMN_1651310	7.644777058	7.581394856	7.658724699	7.625348679	7.618413517	7.566925251	7.56369908	7.520797664	7.647252696	7.590089379	7.789130923	7.636639395	7.531855029	7.541357908	7.685635966	7.669408965	7.59595519	7.579253786	7.632262613	7.57870955	7.672246595	7.574332485	7.577888043	7.625726176	7.450341651	7.55946849	7.618438663	7.668082087	7.57679945	7.626007929	7.60019633	7.631674312	7.624183825	7.682306657	7.537758051	7.580917014	7.574855743	7.69012849	9.068019694	7.568647983	7.57533755	7.637956643	7.636720371	7.617191984	7.664511804	7.637361168	7.587118018	7.679058016	7.835103163
ILMN_1651315	8.550578385	8.368120877	8.541261368	8.505101819	9.11077688	9.494549606	8.617670302	8.469763686	9.021196488	8.397611398	7.881366423	8.254414041	9.767228461	9.403529468	9.140312026	8.328236841	8.515045397	8.309410508	8.727236248	8.506051196	8.773585224	8.641783803	8.429604737	8.355209909	10.89231401	9.119250729	8.486782624	8.27470257	8.678304155	8.505195883	9.485023346	9.023488758	9.349016506	9.047462962	8.62875934	10.38841344	8.669260428	9.075587166	7.041767162	9.786998327	8.517706227	9.456029103	8.540378115	8.659296687	8.662924091	8.322681061	9.458937749	8.976589984	8.526808853
ILMN_1651316	9.715971183	8.946826987	9.001055529	11.23953871	9.605903872	9.719925682	8.57461459	9.015751594	8.65177426	9.447756474	10.43552152	9.638690137	7.507820951	9.186933458	8.639926935	8.517509004	9.599632754	9.313546697	9.47193218	9.258059703	8.798494913	9.040380378	9.090122777	10.01371384	8.422829855	8.599164224	8.59800365	8.588306396	8.474339668	8.768526594	8.372230954	8.674409927	8.116284266	8.371399605	8.503881836	7.87518631	10.36558259	8.14783774	9.594708572	8.524439781	10.28392606	9.3722897	8.33943915	8.863809908	8.834294299	8.623690659	8.715762366	8.1491412	8.422123179
ILMN_1651325	7.570157926	7.60541064	7.57076713	7.658028174	7.548992193	7.5972152	7.589822066	7.673406636	7.71231829	7.616030825	7.608777612	7.61681919	7.976582343	7.638946881	7.674250783	7.631603333	7.661686949	7.765674963	7.575884701	7.644644016	7.61162878	7.653295714	7.645414089	7.598527812	7.734505568	7.572845893	7.575627207	7.723712354	7.560934053	7.554071321	7.684601124	7.641800222	7.614627912	7.566314649	7.65670555	8.205044862	7.546967043	7.646534304	8.565237168	7.689559646	7.567173907	7.63311798	7.709466011	7.606550205	7.570956824	7.599660024	7.56918566	7.748436553	7.739341567
ILMN_1651328	7.73466807	7.668821658	7.691815212	7.74704947	7.725092373	7.724137929	7.712453831	7.673743837	7.707980759	7.760460729	8.528894897	7.756451558	8.237838358	7.701235097	7.701903152	7.718623902	7.835566565	7.800652941	7.71420435	7.728292861	7.716266993	7.668605648	7.604520022	7.675216344	7.785761824	7.729523922	7.735839359	7.668695463	7.697764198	7.642043647	7.705796919	7.726288881	7.691355185	7.719273726	7.733801276	7.598028849	7.658295595	7.768990773	9.873387653	7.685707445	7.857442435	7.744326923	7.728689222	7.72347561	7.815595364	7.909806495	7.838616053	7.698235942	7.831501126
ILMN_1651329	7.738569355	7.766381618	7.820448056	7.700089768	7.772872355	7.736955752	7.749838971	7.80663512	7.756987775	7.708252836	7.879409653	7.743648647	7.715855242	7.821807004	7.670556072	7.697013277	7.886645655	7.731595741	7.828726274	7.748146542	7.773942994	7.742771808	7.997139345	7.816629839	7.616391325	7.745444773	7.806714201	7.804363014	7.730536074	7.76673717	7.787954169	7.820424685	7.775609974	7.769752654	7.821447312	8.799001861	7.76018274	7.995574603	9.100604734	7.803777914	7.679265732	7.789143759	7.785745347	7.728913655	7.800773277	7.828510671	7.804012321	7.708559469	7.862282064
ILMN_1651330	7.682566834	7.595467083	7.501985397	7.57799721	7.658316591	7.636167639	7.539978618	7.556826842	7.637604623	7.754832675	7.694350902	7.480149434	7.47863017	7.690976887	7.661093801	7.56747269	7.566000237	7.632014159	7.562237437	7.56343931	7.631745813	7.591792228	7.711781558	7.593512572	7.604277118	7.6393468	7.467852294	7.608195479	7.601797372	7.66511831	7.604668478	7.604811247	7.641727418	7.522169147	7.588527323	7.541162851	7.690003611	7.506344183	6.964635809	7.667294771	7.688845315	7.594719558	7.627668484	7.608914357	7.658372817	7.525181423	7.534026688	7.697537405	7.889299415
ILMN_1651336	8.716642395	8.704414986	8.828683435	9.774805347	8.731701932	9.703425904	9.262617067	8.856759901	9.881976912	9.728231046	7.811363629	9.730600621	7.520048233	9.23365763	9.415853771	9.4973652	10.15226002	10.3048289	9.257570777	9.250172254	8.831500828	9.159470895	8.091017576	7.759097104	7.496063479	9.417477211	9.213951017	9.393052072	9.474732071	8.328742681	9.278458355	8.788401756	8.903711564	8.897240442	8.26855276	7.598629347	7.685421838	7.876664916	8.416155069	9.768930568	8.252557441	9.227861782	8.632611575	9.216751977	8.784676366	8.075394582	10.1115678	9.488877012	8.693999462
ILMN_1651339	9.305899108	9.515714614	9.799264079	9.612769991	9.517406624	10.1312528	9.778341333	9.645174784	9.405927701	9.973026221	7.868796895	9.925594525	7.540388324	9.668239851	9.816716626	10.32288718	9.652987178	9.337654806	10.34581733	9.796807354	9.185776509	10.24448603	8.904830748	8.712228733	7.535560143	9.709372406	10.04585717	10.04543321	10.00945973	9.361454403	9.622071584	9.96012067	9.72940658	9.734044563	9.72536038	8.845167606	8.654078711	9.021754229	7.540831609	10.07302324	9.122985665	9.831671836	9.704818184	10.06680789	10.00828275	9.346836206	10.15708042	9.692362645	9.900723959
ILMN_1651341	8.031808025	7.934376264	8.052526849	7.974264268	7.894658793	8.091871887	7.951425328	7.906365608	8.08609177	7.993820302	7.737595058	8.032815938	10.86819904	7.96391727	8.019551214	7.966280227	8.278185892	8.2505935	7.89748386	7.947316472	7.918772691	7.863265281	8.27103749	8.041704522	9.333233427	7.895055051	7.990427085	7.877909613	7.970012441	8.002175403	7.998536268	7.831802271	7.867409569	7.919722969	8.104603311	9.627158358	7.665944646	7.969424389	7.072878811	8.075437526	8.056747812	8.114297282	7.967506238	8.198120383	8.045134383	7.6014723	8.015367533	7.786430503	8.25452686
ILMN_1651343	8.494642953	8.43706485	8.595538969	8.254980828	8.960755443	8.827262096	8.81119675	8.595978659	10.23167592	9.06236629	7.690537675	9.318439372	7.680639941	9.243722752	9.298356374	7.886464992	9.912713708	8.957883039	9.031853835	9.550954369	9.506566587	8.884502343	8.719730912	8.067565062	8.37861874	9.253711354	9.148205803	9.041265044	8.715135375	8.105007612	9.736894346	8.957591944	9.260076706	8.849816191	9.045933795	7.99825987	8.106348399	8.216123963	9.032365461	9.534253114	8.093669668	8.408559796	8.304379359	8.644826981	7.87150934	7.924277961	8.221532627	8.729547495	8.396261312
ILMN_1651346	10.26205998	10.32258965	10.85010102	10.85941256	10.18714882	9.770506422	10.95757037	10.36674516	10.29257019	10.34775366	9.527340999	9.913922186	7.533877433	10.39147084	9.42607063	9.082273837	9.096931631	8.847025624	10.42400819	10.53905851	10.05001114	10.9982026	9.054626269	9.591661151	11.07729561	11.04237075	9.734307462	9.735792853	9.229981607	9.305559052	9.591224991	9.442066556	9.508238905	9.438128467	9.527432714	9.511284543	8.570267087	8.940130871	7.673053015	9.608462476	9.094264183	9.343265295	9.207547269	8.597756461	8.612843006	8.291230528	8.751959633	9.166154343	8.672470423
ILMN_1651347	10.05782761	11.03624468	10.9184057	10.51457093	10.84740138	10.66496159	10.88453555	11.12256458	10.5619878	10.55561022	9.890258479	10.45633253	7.72515156	10.60333962	10.43852701	11.0723656	10.64152198	10.2351461	10.20370636	10.38083166	10.8089594	11.42493989	9.411526591	9.818306301	7.545033245	11.97732831	11.98154255	11.49450461	12.22815443	10.52881043	10.81765505	11.75295195	10.99373307	12.07743934	10.1356644	10.63528538	9.166581688	9.673287679	9.607153584	10.75888487	9.679272476	10.48503563	10.03113646	10.50836946	9.501727347	10.09724116	11.254366	10.60013213	10.5834511
ILMN_1651351	7.621121432	7.558009642	7.553358125	7.551507595	7.591274999	7.558715745	7.564894496	7.622942704	7.634291684	7.464300456	7.681817338	7.532069815	7.530754145	7.64437294	7.597662457	7.584535145	7.566070676	7.62110871	7.535310647	7.553724614	7.575185759	7.540181627	7.513225493	7.585874294	7.462058111	7.573614085	7.640366451	7.605944075	7.574542166	7.486395147	7.638733194	7.581396282	7.561782851	7.590591364	7.625968558	7.561665206	7.576252591	7.629861119	7.846557124	7.471796708	7.565076541	7.534764748	7.524067477	7.518712068	7.631178963	7.533399759	7.64462999	7.562233042	7.523435421
ILMN_1651354	12.80437573	11.18764797	11.50683086	10.16124477	9.479572348	8.871513264	7.969061574	9.049209054	10.29495741	9.666130364	11.40477886	11.03482356	7.558800129	9.239225803	9.092213235	11.80785569	9.139473632	9.123851768	8.615138857	9.076649814	9.937428073	10.18673308	9.440156767	8.45846551	8.11157926	8.866333722	8.032795942	8.595260955	7.826390063	10.77646646	12.41681526	9.3199653	10.48948074	8.669551138	10.53232219	13.72293057	9.966499074	8.424510774	9.947277882	7.927875939	12.16826838	11.52209922	8.157014703	10.42043522	10.15906659	11.03409214	7.656099164	7.704973542	8.959419689
ILMN_1651358	7.592812213	7.812321839	7.914582389	7.585483536	7.83019344	7.801989044	8.083444959	7.582544074	7.544432827	7.934694747	7.598039649	7.558472369	7.404638171	7.626084464	7.593330491	7.593134605	7.558496716	9.123048592	7.486658233	7.965458759	7.969568809	7.830376421	7.634685305	7.636416568	7.495491705	7.694666961	8.088773901	7.931978788	7.735563404	7.688820491	7.502272973	7.665556302	7.786946639	7.718696907	7.621466051	7.558089676	7.609435643	7.527225812	6.599643841	7.531463625	7.750410716	7.666401649	7.522370995	7.567233308	7.567461141	7.607639267	7.645936035	7.599385938	7.576236173
ILMN_1651364	8.601969049	8.63407045	8.626696986	8.538619725	8.60409609	8.368885094	8.209228212	9.622531719	8.742572924	9.085742797	8.37625965	8.367643072	7.476784329	8.173641919	8.584831293	7.625686564	7.592337853	7.962052543	8.394721153	8.266897141	8.69598246	8.663098072	8.911579507	9.581917628	7.556946516	8.881044961	9.825119336	9.481877539	9.670955722	9.182516836	8.820392116	9.116052271	9.356847468	9.137568852	9.336521355	9.794406238	9.913437225	9.736403016	6.954670102	8.22151297	8.089280465	8.787605545	8.515229711	7.87567755	8.431195984	9.416769378	8.83871067	8.410856811	7.644994812
ILMN_1651365	7.632570112	8.14706645	8.526547333	7.735557315	7.907931586	8.119170056	8.164694101	7.6306134	7.525497157	7.81347883	7.576975822	7.526317899	7.363717654	8.002221689	7.882248525	8.988490501	7.544998186	7.656826588	7.565136621	7.587064013	7.527343855	8.024666932	8.871483879	9.10812635	7.525171406	7.618357227	8.454039194	8.101355164	8.440765145	8.298640538	7.527750301	8.255640623	7.611589587	8.208242368	7.617208197	7.57382721	8.369050572	7.846956919	7.352176011	7.97592253	10.52167229	8.627023783	7.526411492	7.585304389	9.04343913	7.504340851	7.620613089	7.605613035	7.551707051
ILMN_1651369	7.731102462	7.628914793	7.694227192	7.672432405	7.688990742	7.734488885	7.608773704	7.63414065	7.710325757	7.710475615	7.69283487	7.633858579	7.541327107	7.718035913	7.684164377	7.714990392	7.736107286	7.782907158	7.753088443	7.684486547	7.682764962	7.66829635	7.632458467	7.534399643	9.085483513	7.596629803	7.637869574	7.692345433	7.605249782	7.738048545	7.656023103	7.681070929	7.653743039	7.684063719	7.680705294	7.598889922	7.669375118	7.702255171	7.599864754	7.71926453	7.760933311	7.660769007	7.758473413	7.708454796	7.625247476	7.712912701	7.696449131	7.756598798	7.842787321
ILMN_1651370	9.269903279	9.499721982	9.364060243	10.16628548	9.128358599	9.81315095	9.74861994	9.205467755	10.06817283	9.561810091	10.83757262	9.558275234	7.384383648	9.581626173	9.77270379	9.748550177	10.86750941	9.990539256	10.13067983	9.636376692	9.61243728	9.417093111	10.34629798	9.189158106	7.526067777	9.167401143	8.880315899	8.861039923	9.105637482	8.722148484	9.523452291	8.803805721	9.296966812	8.981866739	9.680466982	9.412304868	10.15355428	10.16085223	8.732674615	9.824273463	9.448378617	9.455710306	10.37642258	9.984192385	10.30830791	10.89442427	10.36595074	10.56486826	10.11448687
ILMN_1651373	7.568803792	7.53545644	7.676246992	7.621396296	7.4955976	7.58924841	7.498539834	7.512699726	7.42158842	7.657215661	7.505255083	7.53867816	8.177291175	7.620260008	7.530800192	7.584219832	7.5931369	7.504332634	7.517873998	7.60622659	7.609092778	7.517621092	7.658163958	7.564331499	7.531379022	7.575815972	7.507964546	7.533320603	7.642631068	7.585648102	7.613390111	7.535568001	7.550342035	7.845882168	7.872909749	7.59683012	7.694874639	7.542969939	8.427283066	7.56053637	7.575330131	7.559964266	7.542538129	7.608193866	7.678876822	7.520617521	7.541082927	7.606230984	7.547944699
ILMN_1651378	13.85175688	13.82088517	13.77585327	13.54962204	13.55696168	13.88350468	13.18275309	13.52291255	13.13623434	13.76300336	13.36563497	14.31635553	13.68758729	13.76411311	13.48072988	14.13837041	13.4321245	13.92685185	13.67709241	13.46710504	13.64312418	13.36201933	14.00767549	14.06696151	13.77387844	13.46851405	13.69379984	13.65280469	13.76716195	13.48790082	13.48990185	13.51115291	13.82637509	13.75499307	13.63776423	13.50244468	14.15871499	14.02363891	9.738225667	13.63018327	14.32315422	13.92354209	14.18131301	14.02886015	13.70667938	14.12004483	13.73919639	13.86721305	13.96133981
ILMN_1651380	7.692773796	7.679136481	7.648368694	7.698157733	7.64142204	7.672215759	7.710515041	7.639996151	7.690546983	7.685085073	7.665830612	7.565040676	7.51655498	7.63700513	7.62577572	7.656323868	7.699125749	7.728180895	7.661728924	7.808348975	7.699022661	7.723472524	7.712577275	7.62191353	7.618588716	7.641517641	7.643300397	7.701454801	7.778132806	7.64231915	7.656243945	7.684498751	7.64815021	7.614113066	7.661903246	7.581797734	7.729348679	7.742678411	8.993344149	7.714564764	7.634243414	7.706282023	7.70629535	7.732367667	7.685219113	7.71819805	7.693163843	7.682743969	7.706635895
ILMN_1651385	10.60862951	10.96782677	10.7793819	9.54327297	10.90000349	10.51178227	10.91845642	10.76868679	10.59188479	10.80991046	7.487148286	10.57570408	7.530018271	10.8342214	11.22201189	11.22237457	7.574726426	7.545854477	10.28307206	10.07416002	10.45933344	11.54556569	11.52473804	11.51657756	7.486227892	9.597862705	9.960767455	10.18797988	10.42972537	10.74610983	10.34037107	11.36087111	10.31482326	10.75205528	10.50773154	10.94984494	11.82151194	11.45573311	7.257044745	10.73128844	11.50390228	10.40561112	11.04862162	10.51557322	11.29116802	10.75424145	10.24094816	10.57628373	10.60101127
ILMN_1651388	7.629298139	7.609655327	7.743916025	7.639536604	7.551676854	7.642321188	7.614103102	7.66617783	7.59444874	7.669872943	8.471357797	7.655554228	7.483099462	7.639167117	7.636683103	7.557540849	7.606069351	7.585890937	7.711112021	7.691489675	7.626354428	7.617592862	7.645967739	7.609115039	7.544962879	7.643332135	7.665214626	7.581496792	7.579140246	7.610991778	7.710617296	7.573307012	7.605173679	7.595310111	7.644261246	7.633040295	7.580938587	7.671839259	9.065311698	7.664713007	7.60238831	7.599876422	7.640185207	7.617393023	7.6353409	7.562555151	7.576518189	7.564845713	7.563496323
ILMN_1651395	7.639903109	7.654267469	7.742398615	7.69954701	7.670958204	7.682397979	7.708613424	7.649639011	7.684286658	7.706063502	7.667708359	7.765669397	7.528102685	7.648149972	7.654494254	7.638131269	7.572929794	7.582718695	7.695851334	7.589202934	7.680289832	7.614408565	7.610835407	7.711349691	7.652279003	7.573489458	7.675968085	7.641786604	7.585309447	7.586101213	7.719321448	7.628987167	7.629671351	7.72776714	7.707032392	7.617370508	7.6400311	7.590258763	9.031557329	7.575341445	7.613426267	7.726489103	7.718105881	7.633285416	7.667589403	7.69471165	7.751618707	7.59300991	7.606776746
ILMN_1651396	7.529365453	7.720315915	7.619887519	7.683434315	7.601392835	7.669140498	7.621113523	7.67352373	7.648166833	7.546996434	7.577353657	7.641109887	9.478927988	7.660959768	7.58882293	7.68953086	7.547283037	7.612942703	7.64293029	7.680047413	7.72054204	7.643263274	7.673885026	7.589949901	7.718592751	7.644839222	7.60514126	7.564451535	7.518435062	7.59143954	7.619364346	7.616643557	7.620628342	7.61011864	7.569014969	7.594970602	7.680284428	7.776361122	9.079324931	7.62824946	7.847316215	7.636632365	7.748777552	7.531499876	7.692636754	7.602324821	7.57295515	7.661201839	7.680451084
ILMN_1651403	7.798975446	7.806217907	7.866723951	7.856042741	7.842573978	7.833523021	7.807438934	7.770746438	7.873586463	7.897596455	7.699180582	7.904856195	8.385615089	7.796528595	7.755484155	7.909595191	8.101732328	7.818234843	7.844654581	7.733243909	7.940406547	7.882120338	7.873850903	7.715598143	7.603920656	7.793829849	7.842926345	7.873919635	7.814616895	7.986999586	7.84619066	7.75702822	7.858729899	7.861119266	7.85307407	7.590856059	7.684368061	7.885642166	8.332103889	7.774494689	7.784860944	7.891725583	7.803387775	7.811483445	7.785115729	7.6368617	7.727237445	7.899092213	7.910827624
ILMN_1651404	7.55927526	7.655199556	7.651683833	7.661545475	7.575924454	7.62905583	7.625334916	7.605247883	7.69478362	7.684587025	7.700368167	7.553150591	7.482163456	7.65027332	7.596616427	7.655555118	7.698212522	7.502228786	7.701724825	7.628196721	7.483182688	7.552061968	7.578254961	7.63634734	7.575705867	7.612856905	7.626416693	7.640205057	7.608722115	7.577660478	7.561943831	7.564130152	7.554159143	7.642072985	7.653397828	8.618251904	7.58763661	7.570691739	8.797125083	7.486213307	7.606243203	7.575278533	7.574852441	7.658131066	7.577944965	7.566907545	7.596320895	7.654163011	7.617115673
ILMN_1651405	14.73012688	14.46233548	14.29054559	14.76089691	14.47759571	14.78540155	14.75462032	14.44897675	14.48439359	14.47611014	14.36305657	14.23869331	11.15787919	14.39805692	14.30888262	14.44334668	13.43940212	14.36804799	14.5802409	14.51838354	14.72149873	13.94215163	14.93761708	14.94531456	13.88036824	14.63299019	14.39673742	14.46531085	14.17460213	14.66175183	14.45358809	14.46636862	14.42876283	14.29270246	14.86620243	15.29371941	15.08500831	14.9166861	10.80628445	14.70944917	14.88209536	14.72735307	14.97732949	14.53303751	14.86897681	14.66667148	14.32790477	14.69872502	14.60245533
ILMN_1651408	7.741149814	7.711206775	7.759983675	7.757387547	7.697121107	7.835556579	7.851095761	7.749766897	7.894630116	7.785431222	9.067535859	7.846661323	8.367906963	7.758069614	7.811128114	7.735363655	7.782821092	7.770253504	7.842969893	7.805283583	7.716634771	7.713868814	7.598269522	7.90714105	8.332206	7.72876527	7.748709152	7.75168526	7.707426269	7.681551808	7.752458365	7.752189577	7.77182548	7.717567114	7.698868536	7.939651335	7.591508359	7.528832644	8.617556445	7.777205133	7.684975499	7.794327199	7.850522569	7.782153024	7.665370348	7.995431543	7.784175847	7.767043491	7.6946521
ILMN_1651415	9.329026253	9.975901606	10.57216148	10.42597917	9.572647683	10.39678562	9.991514174	9.654120167	8.690514084	8.544035548	8.590304535	8.595966138	7.541028893	9.777460699	8.649356478	8.866393882	8.705199621	9.942014842	8.877609746	10.16060188	8.453866267	8.317250292	9.460891855	9.147872343	7.886403246	8.455620028	8.655799406	8.342084658	8.304460037	8.395962896	7.936610734	8.193929754	8.043594239	8.349617569	8.821417354	9.779916273	8.367793557	7.892199579	9.245992868	8.356634727	9.980046406	8.661394773	8.355060143	8.595843103	9.086195578	9.089464886	9.40982588	8.636329338	8.999220453
ILMN_1651428	9.923505074	9.373885364	9.765646247	9.892957776	9.942277752	9.929473075	10.1152676	10.64560706	9.92078729	9.704605481	11.18776376	9.081881026	10.77753867	9.21197216	9.875080329	9.965222545	9.480039023	8.924046703	9.66859884	10.24644292	9.661471133	9.510391786	10.10438988	10.53659542	8.834227236	9.327045454	10.17519791	9.919127741	9.589383221	9.419316635	9.981543945	10.21017564	10.48776576	9.650477041	10.31102368	11.03778766	10.64700617	10.78712769	9.251054036	9.244514963	9.913944624	9.177225548	8.94500508	9.095245545	9.893663904	9.377669788	10.07389709	9.48596303	10.0078355
ILMN_1651429	14.68176852	14.74140484	15.10544467	14.09261627	15.06675842	14.01795784	14.89010479	14.79538723	13.9745253	14.23828781	12.56508735	14.15265586	7.3961307	14.34750577	14.27841125	13.85161387	13.21980907	13.3704465	14.38974588	14.65748955	14.93248474	14.30519371	14.1285131	14.98908781	12.69386498	14.65185703	14.75487255	14.99200376	14.34922441	14.95224274	14.826984	14.52975084	14.75143372	14.88367279	14.89551848	15.37705405	14.4102494	14.32963726	8.16947938	14.21202712	13.62141664	13.99579612	14.24927868	13.92207327	14.12822654	13.37242357	12.8445257	13.84120455	13.48352163
ILMN_1651430	7.719575502	7.704776104	7.793724708	7.761377471	7.668970159	7.697111709	7.686280081	7.688225517	7.493026573	7.700781623	7.541681092	7.629006783	7.478574497	7.67473728	7.663072116	7.567446807	7.566895376	7.690432729	7.620964078	7.756158519	7.60971652	7.751189307	7.655034419	7.603634321	7.570897284	7.676811476	7.700611046	7.780493646	7.576131049	7.672789779	7.703113081	7.692007787	7.579349379	7.747711378	7.702437081	7.849369584	7.669462909	7.631907896	7.502622437	7.652164357	7.515205144	7.629608557	7.547749653	7.577910227	7.55233734	7.563681256	7.72693019	7.628292835	7.609180965
ILMN_1651433	9.651860135	8.697287275	9.145290236	9.947965778	9.836309175	9.573916316	9.11759833	9.088743774	8.882859229	9.043199551	9.713668089	9.007795233	7.54617037	9.730257973	8.999286145	8.924028721	9.119884784	9.253716968	9.796649928	10.13128312	9.351526047	9.245806812	10.05121227	10.28320854	7.389278472	8.381489815	8.813869948	8.624101418	8.979531177	8.848985302	8.690452776	8.374241519	8.50877626	8.553525599	9.395298188	10.49542382	9.470232864	9.752184586	9.327758348	8.761848424	9.101763505	9.085159961	8.92087678	8.820207714	9.32905177	9.577599021	9.294468399	9.364029679	9.006302794
ILMN_1651435	7.661526986	7.656893167	7.639736465	7.555017254	7.567577448	7.634298741	7.639818476	7.633133836	7.667361262	7.664134639	7.679477176	7.599951626	7.510707869	7.591116209	7.560542226	7.677310351	7.565119295	7.517797337	7.637972182	7.62514054	7.619276796	7.580765531	7.765421525	7.616837701	7.539692893	7.701408613	7.630411746	7.603874134	7.572188089	7.506957792	7.649929143	7.611238115	7.583757494	7.638034305	7.614372412	7.646427431	7.651549369	7.494132251	9.079130276	7.668154546	7.547589967	7.684626514	7.644726882	7.606987962	7.535405297	7.636083488	7.572914211	7.551779109	7.567964073
ILMN_1651437	9.308195085	8.324376308	8.132685497	7.704229238	9.457647474	7.739106854	7.720340817	7.738759687	7.847591297	7.773262079	11.64780345	8.610787844	8.492449749	7.726573119	10.48715277	7.730948442	7.852752313	7.89632966	8.959728239	7.694299913	9.644097872	8.114365116	10.24482206	9.236127656	8.272479197	8.936114291	8.189985213	9.050602016	7.766118757	7.761929943	8.611349947	8.482052171	8.573016136	8.977521417	8.801423575	7.7866526	7.692112764	7.74798526	10.18103887	8.380779978	7.8949949	8.630350703	7.769820508	7.792974743	7.708628946	7.893635207	7.777959628	8.023477647	9.697486455
ILMN_1651438	11.44508023	10.72131047	10.76140307	10.86856104	10.92813021	10.86933805	10.88388766	10.5635168	10.53471845	11.23193871	12.50677579	11.18078661	7.512237095	11.15399366	11.4451306	11.7616859	10.70527282	11.43059525	11.49008347	11.57392546	10.99985395	10.4752474	12.23303152	11.82227137	7.579423324	10.66379813	9.814559876	10.1323585	9.529448359	11.06675717	10.91891457	10.25067294	10.73083271	9.776235791	11.66402659	11.97206525	12.43709509	12.10978092	9.676418739	10.90578159	12.11878065	10.7117465	11.94491259	11.57974746	11.83642523	11.86724045	11.54821573	11.04324204	11.90289305
ILMN_1651447	7.573926186	7.595075737	7.620306233	7.649612594	7.664917262	7.657442975	7.599887682	7.610157372	7.650075842	7.659432293	7.633006095	7.612740059	7.546159492	7.687530866	7.695419397	7.641682909	7.575191465	7.642715664	7.577521011	7.561809973	7.691909046	7.604209479	7.613694615	7.588702665	7.532382692	7.562855772	7.635104904	7.596574807	7.573290737	7.610977696	7.659457854	7.603022264	7.618223846	7.637714065	7.628871143	7.582128875	7.628029446	7.579960849	8.496522851	7.610477426	7.664482362	7.614339652	7.601118237	7.611042756	7.527433411	7.54939741	7.697481785	7.598575648	7.726040087
ILMN_1651453	7.719391773	7.566227273	7.588216678	7.662895593	7.609955638	7.615092278	7.767344455	7.64887169	7.748258539	7.607244554	8.05165636	7.718827992	7.563083886	7.712537024	7.643962744	7.649614593	7.771814085	7.727797542	7.736488318	7.715552057	7.663930961	7.619239664	7.70177371	7.668959389	7.568136484	7.629692963	7.63437393	7.684905844	7.610056037	7.682898979	7.649601779	7.615023452	7.640582939	7.630538311	7.61429179	7.868717456	7.850537675	7.802060181	10.76986014	7.619405228	7.640189873	7.673498875	7.759797664	7.690376063	7.65943664	7.625298392	7.605535851	7.612955029	7.672842245
ILMN_1651456	7.548475234	7.587536547	7.555559459	7.602489417	7.51307331	7.603693811	7.553099664	7.616062095	7.547063925	7.542522817	7.736000921	7.585252013	7.519179456	7.556183358	7.685212945	7.574341669	7.575398854	7.624170071	7.645879647	7.615637817	7.57168391	7.585769331	7.695398811	7.629773888	7.473747407	7.622858878	7.580765203	7.569094717	7.602145002	7.682625633	7.602685261	7.598514323	7.637171162	7.554690464	7.579057715	7.783484044	7.632609715	7.660789015	9.92610315	7.56896514	7.937940212	7.573169181	7.595215514	7.582358999	7.509139746	7.573196361	7.535683546	7.569975106	7.563195903
ILMN_1651457	7.669411963	7.62986891	7.658618352	7.687813676	7.627711713	7.750881251	7.663546714	7.748672491	7.717826979	7.650658586	7.592281332	7.720302417	7.638033625	7.773897261	7.611439581	8.507005733	7.663898046	7.655643663	7.677814136	7.746032725	7.604102185	7.709602642	7.709456697	7.677001819	7.554667296	7.620322945	7.545392964	7.675611134	7.704918531	7.623659552	7.666968709	7.683870325	7.680600122	7.730600884	7.642047151	7.890749446	7.627446877	7.761033695	10.12851732	7.602505298	7.614459591	7.557459118	7.6293302	7.625345451	7.724551843	7.616685017	7.658824246	7.53597532	7.486510574
ILMN_1651464	7.823898793	7.833532261	7.841832658	7.874638593	7.770360458	7.870704926	7.916600148	7.804961749	7.847876302	7.870590904	7.933880775	7.926702625	8.074493848	7.843730057	7.832710492	7.826465035	7.837124662	7.961245065	7.923784929	7.772855405	7.755509726	7.883839913	7.80723806	7.863261924	8.026569658	7.792636592	7.844675118	7.837008242	7.90989362	7.771894643	7.807855409	7.769327325	7.778195658	7.805188037	7.757415366	7.955140611	8.036826464	7.794767152	9.592591068	7.809284318	7.71030198	7.840623493	7.814988315	7.838445602	7.880585046	7.928266714	7.887123449	7.768415479	7.898453964
ILMN_1651466	7.615579454	7.628454573	7.639408457	7.593196291	7.618735872	7.63324748	7.711399125	7.575336743	7.591492317	7.720717788	7.671738452	7.680192407	7.929930025	7.653449407	7.69432418	7.724755	7.607655109	7.806426471	7.662162019	7.704590619	7.538418095	7.58869349	7.709760346	7.598519187	7.566345866	7.648656358	7.57520764	7.589208496	7.576496446	7.594226353	7.550427125	7.586531614	7.762360145	7.649450762	7.629868835	7.55721457	7.710030843	7.533253812	9.145217742	7.578024956	7.633624718	7.570915298	7.595755522	7.681380932	7.676476926	7.852490318	7.644276695	7.68019098	7.64193455
ILMN_1651470	7.600444027	7.698208996	7.665167252	7.651751879	7.730510165	7.626250519	7.654257744	7.679550103	7.611777843	7.720090169	7.67967158	7.701435332	7.527209034	7.693072644	7.689926168	7.615922331	7.60121136	7.768794373	7.758114718	7.66200404	7.525024785	7.652221073	7.797123623	7.61064592	7.550302842	7.633705426	7.715626598	7.702781593	7.702272818	7.587459779	7.716835104	7.708692095	7.731453043	7.598552887	7.676615742	7.625800199	7.621717061	7.639812763	7.706774524	7.642409806	7.712361813	7.622850186	7.669501941	7.651136364	7.624881785	7.544330486	7.694555119	7.588514653	7.584017235
ILMN_1651477	7.548114126	7.546625783	7.589478025	7.547335045	7.560535678	7.618729632	7.50018085	7.561127866	7.537525919	7.658887252	7.551238832	7.57830079	7.490210583	7.632870719	7.606033873	7.498926721	7.67304527	7.599673764	7.544965231	7.546924898	7.705383239	7.633108459	7.561637582	7.506652608	7.453742598	7.568871793	7.593214678	7.546050991	7.65933413	7.560436911	7.604606422	7.549265343	7.737653882	7.542743216	7.520994414	7.577849568	7.751501588	7.660421326	9.061162087	7.7398086	7.522888747	7.55900794	7.547119087	7.545390399	7.54292848	7.530802831	7.633372395	7.516228382	7.572302697
ILMN_1651486	7.782194945	7.731934993	7.665810932	7.774753829	7.725749722	7.66299242	7.754031388	7.779450296	7.803849835	7.711399692	7.613556695	7.856357069	10.67117447	7.719735934	7.833979648	7.701864136	7.867053404	7.876146193	7.706222974	7.792519228	7.602815147	7.725723908	7.582470872	7.605177201	7.542599916	7.646080042	7.627458584	7.731842167	7.75446565	7.659275095	7.681738551	7.668509581	7.716177721	7.645080566	7.676013256	7.593976294	7.656260468	7.732175243	8.686460998	7.679203026	7.61473581	7.74792509	7.713115535	7.767959029	7.628207444	8.024392243	7.753803662	7.657063662	7.747381371
ILMN_1651488	7.779464169	7.754504095	7.753607338	7.750575437	7.729937513	7.817363913	7.707444685	7.729862609	7.941754685	7.792629635	7.957319932	7.823199576	7.658487841	7.761985252	7.729501889	7.825810043	7.77788435	7.818602153	7.773982434	7.754427454	7.811192729	7.716330357	7.704487989	7.842756738	7.598939812	7.774962912	7.707870997	7.795319986	7.690477729	7.750121621	7.823566737	7.819297602	7.728948853	7.772267781	7.755066336	7.601053021	7.692028743	7.841310428	9.894074425	7.867651328	7.691604747	7.795887812	7.840575232	7.846523765	7.820269824	7.875787015	7.925019796	7.790104182	7.760494007
ILMN_1651490	7.645469859	7.780517574	7.79387954	7.585596401	7.718621797	7.744354044	7.837619012	7.662332477	7.664612451	7.707581045	7.49569833	7.587071638	7.53284861	7.623297217	7.993944518	7.622363205	7.626886684	7.679680798	7.656173286	7.612426061	7.669490852	7.624697599	7.627136949	7.669870728	7.532962519	7.656206315	7.557473104	7.586087459	7.604346903	7.642550677	7.67310626	7.533527753	7.68685748	7.624551684	7.667279845	7.614608303	7.640951318	7.701875204	9.930616601	8.156526592	7.65626206	7.639013227	7.788501512	7.614865297	7.610489635	7.678229464	7.718798403	7.564011124	7.566377489
ILMN_1651492	7.793986044	7.781821812	7.823736697	8.221140503	7.845446295	8.008637669	8.00497483	8.042325473	7.798427358	7.742529029	8.147312294	7.782381322	7.887552542	8.019821072	7.869475208	8.804076043	7.833934209	9.177989376	7.856875044	8.159539799	8.080629965	8.015013658	8.142289813	8.152142729	9.005210287	7.886730781	8.075156075	8.074930669	8.289558091	8.013311668	8.471247929	8.005835044	8.188082974	8.040926159	7.92196352	9.295626107	8.49944464	8.762431039	7.588285022	8.357568026	7.876470812	7.794829088	8.605652814	8.760216139	8.649211054	9.0888012	8.818695511	9.106774211	7.791494553
ILMN_1651495	7.523953512	7.62945664	7.559356145	7.537715301	7.608742978	7.631190223	7.507400484	7.57443889	7.542050293	7.626681472	7.794228965	7.660649065	7.567242274	7.656964802	7.573204386	7.591980443	7.602267747	7.517057833	7.551170651	7.724156422	7.552870629	7.670011557	7.506300653	7.487522281	7.404441299	7.59555583	7.594130581	7.683083256	7.570848988	7.572609805	7.566960389	7.586843084	7.582553484	7.639206061	7.683848627	7.497362513	7.334950045	7.596928703	7.404543882	7.475108522	7.583637629	7.586043617	7.633116632	7.622207485	7.570401333	7.561660453	7.757819618	7.587972182	7.552613293
ILMN_1651496	13.89478879	14.28948589	14.42615001	12.37661286	14.24280834	13.96762956	12.67245508	12.6668747	12.26792376	12.29429363	14.09550385	13.43745323	7.357969211	13.43884004	13.3243793	13.14638016	12.62456571	13.98566748	13.00853912	13.31137743	13.30148701	13.7387103	13.55571029	12.51780712	13.1542914	12.75174188	12.92561203	11.97558692	13.16838069	12.30009416	12.57272364	12.84136809	12.83247915	12.80039765	12.12649493	9.814566155	11.49140255	11.69718779	6.916732819	13.9018069	11.5704847	12.30703372	12.73823897	11.41134685	10.77489635	12.07530866	11.72866418	12.73203602	12.89428251
ILMN_1651498	10.57551258	11.19433523	11.56072065	10.62315284	11.68164508	10.48943763	12.08016236	12.09400977	10.85819072	9.425306234	11.74335575	9.864632262	7.372860977	10.54653061	11.42201376	10.45668663	9.633471743	10.97450529	10.26717046	10.65319334	10.77775163	12.07560082	11.33612478	11.16076802	7.571725335	13.24827284	12.02273158	12.24261137	11.92737581	12.69083164	10.51274211	13.26431289	11.52663191	12.43061788	11.45860713	11.34280876	10.41610749	12.08323902	7.792864711	10.45033407	10.27548751	10.78957813	11.37191189	9.460040676	9.932304599	8.659085883	9.571398658	9.845697664	10.85002676
ILMN_1651499	11.31730906	10.11864582	9.970478702	10.89982664	11.08150485	11.71238044	10.58649835	10.58258815	11.21491092	11.62784295	10.76272336	11.75630141	11.43620418	11.01533363	11.09135604	11.89176781	12.11933583	11.81217638	10.70626383	10.77912214	11.46988987	10.20070371	11.62629217	11.30581003	12.78074112	10.12005306	9.888762558	10.29669793	10.01706036	11.23495978	11.21677558	10.32631006	10.89534932	10.74007279	10.86928296	10.90964393	11.61830901	11.09227323	7.065100141	11.56913042	11.72140704	11.55987915	11.22341561	11.57163592	11.47929015	12.03102085	11.77765215	11.78791203	11.64663627
ILMN_1651501	9.941320292	9.157292729	8.949383748	10.00757801	9.402704267	9.610293734	10.08604102	9.975979101	11.02702217	9.512336304	11.04102619	10.33566065	7.518521706	9.57796806	9.626493525	10.06563308	11.11796716	9.937728051	9.742364371	10.16458902	10.16793421	9.153795491	10.13025832	10.75889931	7.382206075	9.007277427	9.524275343	9.890269921	9.757562611	10.59915849	10.36447035	9.494869117	10.16924669	9.665957396	10.61371573	11.62392413	11.12313769	11.22882143	8.036917702	9.13138004	10.72865825	9.016025046	10.18613981	10.32589888	10.63894975	9.132723577	10.5385818	10.70581083	10.79796499
ILMN_1651504	11.13149069	10.43739083	10.67353145	11.41261132	10.41644235	10.672438	10.33962116	10.48835038	10.60347109	10.85981553	12.44344341	10.38989967	12.03235445	10.87766217	10.74616093	10.96254371	11.59501373	10.5694715	11.49193924	11.4303096	10.59765374	10.24090478	11.91997975	11.67645068	10.8992389	10.33699423	10.16892464	10.3442631	9.658886886	11.0371609	10.91879847	10.3623938	10.34005109	10.11288772	11.3406132	11.49916919	12.65408767	11.89363125	8.421647532	10.66678215	11.71037301	10.89643658	11.31217519	11.27061223	11.62344927	12.46799933	11.23453164	11.14523885	11.3315293
ILMN_1651506	7.979934924	8.124906744	8.246545135	8.114166952	7.992965721	7.999040893	7.851534694	8.032343387	7.655667217	7.662572079	7.688509565	7.708269712	7.530071052	7.743157094	8.058184001	8.071593875	7.640744601	7.638213444	7.997858839	7.625886837	7.758419962	8.138305628	7.781058608	7.732205011	7.634007307	8.501603533	8.473658335	8.798064016	8.913283145	8.095483601	7.92797865	8.386525318	7.965538618	8.20464148	7.886896102	7.86668776	7.662105248	7.585226879	7.91513982	8.016584343	7.941256131	7.764847264	7.666459792	7.718703754	7.790534199	7.688323792	7.743969081	7.719895798	7.747367301
ILMN_1651507	7.59959403	7.57229509	7.590404339	7.571836637	7.543805888	7.596570242	7.627164594	7.571052601	7.702972509	7.669019703	7.613112403	7.654244068	7.512395915	7.599809716	7.583518258	7.577532103	7.604240791	7.652738161	7.610225723	7.626614721	7.532883692	7.53163341	7.677549226	7.591219089	7.566041882	7.574618031	7.619293304	7.612250204	7.698333565	7.538253114	7.564424765	7.589434686	7.693159519	7.572929601	7.580258312	7.602588337	7.677126319	7.602055947	7.805271209	7.588010461	7.562944989	7.626454529	7.54070785	7.62232193	7.5729847	7.52543341	7.565587158	7.472647805	7.692159578
ILMN_1651508	7.903138895	7.850345522	7.78018366	7.819033312	7.877465952	7.943423997	7.820645118	7.789415126	7.903570239	7.841011976	7.745414455	7.881514952	8.152165066	7.863176771	7.821295228	7.903120662	7.896219816	8.017857485	7.81288427	7.897743335	7.957588575	7.813632758	8.011010367	8.155024272	9.367734675	7.899518175	7.774855404	7.829390018	7.831118752	7.935142061	8.04464472	7.98717474	7.855844674	7.860676974	7.919030679	7.697002762	8.176111212	8.033619202	7.938671543	8.066070367	8.285781711	7.974253394	8.144706876	8.041759757	8.272285643	8.183577755	8.135705343	7.97738777	7.763588986
ILMN_1651513	8.739192676	9.333067193	9.304167388	8.770588163	9.08782485	8.775654573	8.977876409	9.064369056	7.770978358	8.551096892	8.03826355	8.557909724	9.204438933	8.570385565	8.475427216	8.54667552	8.46447144	8.45465477	8.526438072	8.572732381	8.717237914	9.113259301	9.394539007	8.826786983	11.15289596	8.878946977	9.26455987	9.428491281	9.665793896	8.883413287	8.615911901	9.269296797	8.849806987	8.974331193	8.860375783	7.558782513	8.387150837	8.964292675	8.23198512	8.039159701	8.461082222	8.445854454	8.589796695	8.27368726	8.364854292	7.916432897	7.855049381	8.762150062	8.559067158
ILMN_1651520	7.666588493	7.589836935	7.641109896	7.657352523	7.649575551	7.64733332	7.588511041	7.562400555	7.530749181	7.638974576	7.739754705	7.790191586	7.518700558	7.618786265	7.731635615	7.606386315	7.6372238	7.700168318	7.61091338	7.649709443	7.625403418	7.630261622	7.71034862	7.627955835	7.52752271	7.678407174	7.631499877	7.677734865	7.712471721	7.637654112	7.581246018	7.619308911	7.655455699	7.596404639	7.787438714	8.650108996	7.802113705	7.738785045	9.112736535	7.675519611	7.892328492	7.624311623	7.695183458	7.685265601	7.620700225	7.82394044	7.680186235	7.715089573	7.546659246
ILMN_1651532	7.5894656	7.620855316	7.622523304	7.595667255	7.548822093	7.562437586	7.54554203	7.56139572	7.587613135	7.637109628	7.784320235	7.467690896	7.521001851	7.585476045	7.580935728	7.602812525	7.524916778	7.664123733	7.632709762	7.649027358	7.693504394	7.562574609	7.587362177	7.67084778	7.578675683	7.576627986	7.598476461	7.682561419	7.608913759	7.544206566	7.59667298	7.577640465	7.668193821	7.541067992	7.566629034	8.13306825	7.67249971	7.573101576	9.04627728	7.563450015	7.767203743	7.601498046	7.656762384	7.582775934	7.734597039	7.614837388	7.557052126	7.590896838	7.664024389
ILMN_1651535	7.675340456	7.627258752	7.632408453	7.670979981	7.603029598	7.70360596	7.650253683	7.762238395	7.706736829	7.616981737	7.652319265	7.728126406	7.748462033	7.723624877	7.610073774	7.670896518	7.654800218	7.697811834	7.588062224	7.660792903	7.685557045	7.693415243	7.6820015	7.689694682	7.885530524	7.679321277	7.704633073	7.669497928	7.654080842	7.676197617	7.696991873	7.624807234	7.672327398	7.673690534	7.716527252	7.937747985	7.69052946	7.714976834	9.277337126	7.713392885	7.689836591	7.730141914	7.695050862	7.734424571	7.755716417	7.933170486	7.624312165	7.721569016	7.644046196
ILMN_1651536	11.20686464	9.524782387	9.039001184	9.753644878	9.707441692	9.7086618	10.70957453	9.611328642	10.30745884	10.12000267	11.53183417	10.97921296	7.395883713	10.4771327	10.95333594	12.09710454	12.71362121	10.67218799	11.1185181	11.67549836	10.68879998	9.127313753	11.09762648	10.55346922	7.567790093	9.720526008	9.043203785	8.706999005	8.61678075	10.95925758	11.72265496	10.20787079	10.36511453	10.17528768	11.70525846	11.20523167	11.96943734	10.98937911	7.583882044	11.05343461	7.683108133	10.33159242	10.93118632	10.89663927	11.29085312	11.22457402	11.12814388	11.46128941	12.49565235
ILMN_1651538	7.979225749	7.988523989	7.956288103	7.99876743	7.97092898	8.00517241	7.98681237	7.922610628	7.989648837	8.021181069	8.454274038	7.950889959	7.879191828	7.971365384	7.879814537	7.968611546	8.218607085	8.027293419	7.939990981	7.967491544	7.928660113	7.901004887	7.931525156	7.764659591	8.00939315	7.935063196	8.019062536	7.988925394	7.893052063	7.984853726	7.925409589	7.808170918	7.804956458	7.882907891	7.92497664	7.558964898	7.707067129	7.760500404	7.375685207	7.928211246	7.959036135	7.942276239	7.790117511	7.84463712	7.877213543	7.979722915	8.187910878	7.854706062	8.15525272
ILMN_1651543	7.559244404	7.56048742	7.679645908	7.623330287	7.625762616	7.595202742	7.591381702	7.577192042	7.582696082	7.640477096	7.682353246	7.581474043	7.508443637	7.578177183	7.616681173	7.60336516	7.54600033	7.758416934	7.521180127	7.680063603	7.744120723	7.622834786	7.754691019	7.610633419	7.5515712	7.500883378	7.608660649	7.618024184	7.562652576	7.603477788	7.607119546	7.53799857	7.568161133	7.671334596	7.620666013	7.989648908	7.685948384	7.661669192	7.399203079	7.651658098	7.731684506	7.578429824	7.592323732	7.581128399	7.634765029	7.637982865	7.555059723	7.697089981	7.664549528
ILMN_1651544	8.56452842	9.26887851	9.453773056	9.492083124	9.03959504	9.155390563	9.346433992	9.499790058	8.869392986	9.193615386	7.728260157	8.887528309	7.542620136	9.235534716	9.193317945	8.854832596	9.116615351	8.639619709	9.196514791	9.249878306	8.570555368	9.565614409	8.044071827	7.748119542	7.543781225	9.846133368	9.245774181	9.46783936	9.553723724	8.671239685	9.373278031	9.142223815	9.279696689	9.517292766	8.752043133	7.577689586	7.917940819	8.005760815	9.167124767	9.122768257	7.755374923	8.822089808	8.336175601	8.56966401	8.295911045	7.695217949	8.493568874	8.565102132	8.242076867
ILMN_1651547	8.456923353	8.640020171	8.935379803	7.66370403	8.884013132	8.214237302	8.197274466	8.750366845	7.696260927	8.447965736	7.740843958	8.037656976	7.498406864	8.062379466	8.576276181	9.131650456	7.662236556	7.779138149	8.984400717	7.724415978	9.698377144	8.415838746	7.842532557	8.363328002	7.447480122	8.971557957	9.194751985	10.02776384	8.429725777	10.05493994	9.417695277	9.696437954	9.318070862	9.331381059	9.249730394	7.740467892	7.818221792	8.126117688	8.030417118	8.196946715	7.584125324	7.637404778	8.089625095	7.662298496	7.635440289	9.257199976	9.560286804	7.648654673	7.71325487
ILMN_1651554	13.6228228	12.7111861	12.62671317	12.84330034	13.25482576	12.50284461	13.59351166	13.48933013	13.90868736	12.78041978	13.59259	12.11315601	8.237404756	12.76131157	13.86376485	12.95609146	13.38816224	12.12216963	13.78247693	13.27633014	13.44644938	13.0221565	13.44353331	14.21387907	11.61726592	13.52091602	14.19136566	14.68629803	13.41189976	14.13366234	14.55456474	14.20719012	14.40837401	13.98553847	14.51758239	14.66294989	14.2019132	14.19856422	11.05761736	14.21812008	13.40423514	13.69130261	14.11170912	14.08460958	14.43447088	13.65928276	14.18597582	13.96362948	14.46990583
ILMN_1651557	10.99099563	10.47229894	10.67110155	11.2854972	10.33500154	10.70171408	10.93205938	10.81208119	11.97244093	11.73687512	11.44565409	11.2723907	7.422123277	10.82651088	10.91657681	11.58675697	12.78364922	11.77555735	11.42285448	11.76631688	10.78341816	10.79150001	10.77712946	10.91251522	7.532085773	10.42550758	11.59205575	11.55800885	11.51800067	10.13991104	11.08496408	10.74500614	10.80697638	10.62070416	11.16665038	10.92668866	11.29862964	10.96751155	8.46565902	10.68961161	11.18264089	10.79464522	11.07813077	11.15984306	10.91382043	11.81387795	11.81680458	11.65247157	11.99886114
ILMN_1651563	7.619175606	7.666084894	7.608838526	7.661914697	7.649918329	7.672739057	7.652566518	7.617514932	7.632544788	7.695171846	7.649660526	7.589717704	7.529747305	7.655162954	7.630654076	7.633838844	7.707228652	7.556560362	7.599902925	7.634811914	7.61655462	7.678751902	7.59128038	7.651690103	7.520192285	7.708019941	7.609992127	7.587893508	7.726822744	7.604647124	7.618864398	7.643653623	7.632038211	7.688502294	7.610706469	7.581415299	7.655620806	7.510842007	8.261779959	7.621551791	7.707994026	7.522132718	7.658021458	7.669457916	7.665810612	7.608468107	7.666360417	7.599315064	7.692555631
ILMN_1651565	7.865116046	7.76411201	7.730023132	7.71840622	7.668491396	7.762796948	7.65206562	7.753769044	7.810768164	7.712337608	7.688245519	7.676608808	9.445717155	7.668399582	7.674029817	7.684826247	7.776352015	7.762787018	7.670162046	7.752166363	7.603548345	7.701212613	7.652369223	7.714589402	7.82573564	7.705581459	7.73327595	7.646389738	7.656535651	7.717473454	7.692890923	7.717507248	7.638532042	7.762313751	7.674963792	7.578615355	7.930539389	7.648221133	10.03423258	7.7348771	7.84264974	7.829594726	7.694831997	7.632741161	7.706494026	7.902718006	7.744515237	7.799447655	7.920184367
ILMN_1651567	8.123253171	7.912037183	7.91266509	7.981050045	7.944607277	7.953984018	7.916308	7.977801654	8.140157737	7.959132913	7.72675494	8.026791118	8.995960962	7.915960192	7.978832815	8.0568143	8.222403866	8.200723209	8.014597156	7.956865299	7.974198271	7.940352487	7.984498484	7.909130175	9.938964786	7.953099053	7.851011168	7.778548505	7.880592062	7.847783545	7.900898458	7.873960284	7.828411296	7.87763066	7.89711952	8.494563897	7.908334476	7.813201109	6.832193166	7.94905062	8.033840323	7.948315665	7.901532436	8.161187769	8.148514568	8.33021845	8.134091558	7.889410689	7.971981346
ILMN_1651568	7.695256112	7.704136942	7.674179682	7.744163849	7.742644119	7.653746513	7.64956428	7.616576238	7.739420639	7.77755768	7.676995649	7.687880928	7.618043469	7.725714258	7.693660073	7.737152426	7.95645178	7.569501758	7.726309951	7.700618978	7.661203476	7.689467447	7.681016225	7.591971574	7.648213405	7.807769986	7.74692378	7.73124652	7.75068129	7.713396383	7.648528909	7.691030049	7.718824431	7.714022742	7.734708903	7.536808479	7.547355646	7.56630932	9.384415363	7.698850207	7.702997013	7.707754076	7.747930544	7.681567678	8.406356654	7.68361916	7.792747866	7.715020558	7.836233288
ILMN_1651569	7.886176109	7.89578094	7.937044961	7.78404536	7.863644756	7.982287252	7.84360365	7.834126267	8.026696763	8.020538546	7.703513739	7.878269643	8.405609489	7.94691329	7.79539218	7.882788179	8.068479574	7.952907226	7.907870665	7.811806976	7.860785184	7.835704658	7.96671647	7.795775753	8.155833978	7.949875518	7.834928153	7.844470268	7.809229087	7.842405992	7.926909868	7.875343961	7.8770122	7.777732345	7.939023707	8.163701194	7.726249938	7.876859505	9.136784983	8.235851811	8.057991452	7.969200917	7.973509614	8.089865028	8.035323864	7.917672067	8.048273889	7.97916286	7.920666336
ILMN_1651574	8.186494572	8.555429992	8.390139997	8.176537488	8.448400328	8.556963141	8.362793838	8.838515227	8.741316842	8.302666241	8.598299424	8.588669235	7.542699646	8.571566154	8.403803094	8.183082167	8.518647743	8.702881415	8.300244194	8.169190837	8.675411806	8.396286484	8.787664042	9.403167349	10.87262455	8.490660537	8.605153056	8.412817388	8.808509507	8.296412067	8.128796699	8.469996983	8.099214285	8.536986277	8.607844292	7.598259299	9.55779725	9.403973049	6.684299771	8.93169942	9.434976946	8.873506179	10.31278184	9.416523856	9.463057052	9.171683454	8.959104557	9.229493306	8.397398732
ILMN_1651576	7.590047682	7.626903016	7.545206977	7.579183528	7.629976685	7.675636728	7.608918557	7.609127506	7.627654782	7.620749008	7.540873232	7.611547894	7.535612563	7.629518717	7.575962623	7.634187675	7.686748203	7.493379063	7.598057645	7.613919563	7.604470696	7.543265435	7.671509068	7.653061447	7.424178732	7.551001071	7.587888097	7.589173132	7.640140064	7.590836899	7.552373002	7.581298036	7.571120731	7.643859364	7.704081092	7.569142765	7.549776463	7.563274864	8.168832568	7.633331339	7.559716882	7.54069518	7.57855957	7.589586666	7.556141176	7.559168046	7.534277252	7.588642469	7.641191218
ILMN_1651582	7.66926336	7.677255265	7.649925015	7.697050003	7.687491052	7.742684137	7.765560096	7.665048557	7.766127339	7.738261315	7.678864344	7.625759998	7.866712951	7.697589614	7.710959343	7.726280031	7.643683703	7.708287248	7.738416952	7.659107436	7.718332888	7.748119079	7.560670867	7.677151277	7.596709235	7.723672995	7.796615025	7.675117903	7.75111318	7.631357887	7.691217689	7.734718104	7.684908192	7.729014699	7.765565779	8.13993419	7.709275342	8.048350096	8.829261482	7.703384707	7.720379097	7.644745489	7.789051074	7.722895945	7.690339453	7.664090852	7.803722849	7.779725397	7.77284473
ILMN_1651584	7.676355329	7.591285039	7.636593347	7.565673235	7.559954722	7.597398272	7.541426026	7.5734004	7.610233158	7.545653438	7.532999346	7.668079253	7.63630054	7.610023817	7.679648872	7.520695437	7.55656571	7.622229371	7.620260571	7.6624632	7.726543658	7.543511314	7.672430859	7.818255532	7.561237892	7.594433447	7.537097337	7.597979875	7.594166662	7.642818785	7.609082677	7.631395043	7.572070134	7.585353164	7.598767297	7.594217627	7.607859862	7.518743245	10.62384261	7.666681576	7.875651802	7.69707179	7.64114127	7.635358573	7.605510862	7.617536002	7.646871902	7.597204138	7.624937387
ILMN_1651597	10.99071812	9.497614128	9.533460167	10.46800285	9.968048839	10.58791677	9.901422427	9.617367941	9.560123918	9.69090689	12.19715565	9.825640543	7.497198598	10.19763359	10.07359262	9.967704529	10.71985821	10.07751771	10.83337551	11.01500522	10.61583813	9.910002492	11.18075302	11.00525506	7.563005144	8.896002518	8.866012194	9.010850106	8.918214254	10.54059166	10.18224499	9.907190437	9.599995299	10.00334405	10.97729631	11.83763178	11.72255812	11.63553505	9.344028324	9.67409881	11.35343546	10.10684192	10.52544531	10.1961459	11.51174497	10.47666882	10.99946565	11.1018545	10.75163976
ILMN_1651599	7.767514038	7.958481531	7.953356736	8.226798918	8.429649861	7.755665084	8.039126444	7.87411697	7.75807627	7.658790399	10.42084776	8.692730905	7.888260894	8.444409439	8.122814699	10.30936158	7.642421781	7.910987207	8.449620375	8.27505941	7.846665513	8.05824437	8.139433508	7.85968326	7.59248889	7.742011154	7.846403557	8.028601818	7.874695018	8.150791368	7.83362727	8.652481837	7.972052116	8.031237259	7.991776691	7.61162804	7.841533095	7.804490528	9.098679411	7.811145815	7.732734522	9.122245793	7.805017817	8.50081673	8.557345798	7.876052398	7.798490367	7.719951045	7.668614493
ILMN_1651604	8.112877447	8.014306608	7.988866049	8.168200059	8.057287681	8.098927153	8.01671062	7.992680659	8.218568769	8.262698717	8.136256292	8.04244784	7.909542676	8.092742118	8.20761127	8.293336522	8.422042181	8.274033136	8.155162582	8.151274113	8.069454984	8.058834797	9.19463398	7.990266137	7.608701767	7.868259424	7.89990315	7.851184236	7.82987784	8.086087384	7.969399785	7.818525254	7.881865035	7.974542896	8.449851536	7.591528014	9.923575934	9.170401434	9.631044643	7.932156786	9.436554131	7.965928519	8.256588182	8.491605761	8.875670181	8.844357437	8.478072949	8.356572321	9.0160105
ILMN_1651606	7.60586146	7.642352459	7.613260807	7.704951034	7.624534482	7.620322867	7.72233362	7.565384349	7.603046468	7.63019705	7.680860426	7.601469919	8.17099469	7.59671963	7.614066792	7.543957037	7.663141482	7.573444767	7.68627928	7.602565976	7.688942305	7.615218137	7.687059648	7.659383722	7.516731193	7.673143213	7.648745423	7.62501077	7.558275109	7.586199798	7.61504933	7.636688071	7.686825831	7.704600036	7.664865687	7.565549423	7.664458061	7.667264287	9.776298969	7.591476296	7.660034949	7.561105044	7.609873881	7.632607395	7.630844724	7.6307971	7.604998519	7.529782449	7.652289638
ILMN_1651608	7.682270159	7.652735019	7.529519338	7.577509555	7.619905315	7.60350736	7.645303075	7.708334832	7.575909774	7.673848559	7.874498989	7.669645712	7.406451106	7.588172661	7.717711777	7.696516913	7.640895972	7.749543173	7.6214596	7.671379983	7.696095742	7.552984521	7.692084234	7.62851003	7.598848765	7.628910316	7.657745678	7.649384281	7.602667802	7.645607608	7.650783205	7.641266205	7.701437649	7.619686189	7.530112613	7.609702062	7.565188903	7.645558825	9.159824899	7.640856334	7.824294228	7.70561101	7.688587758	7.653067744	7.672390941	7.922877172	7.636990029	7.789468508	7.732625031
ILMN_1651609	8.381571878	8.594660608	8.473682858	8.482311182	8.746785167	9.656283326	8.384918491	8.22162451	7.821032421	7.69344993	7.723577645	9.467985769	7.936487125	8.93760503	8.771363329	11.11498612	7.704981394	10.16501045	9.763937148	7.639142005	8.783876838	8.15462127	9.957576411	9.133830312	7.563948787	7.73805198	8.080536497	7.983969902	8.130305803	8.849828902	8.802336764	8.482338148	8.081981102	8.368144327	8.069525991	10.57774786	8.830724675	8.983537983	8.01056636	8.458159248	7.657528678	9.476730882	9.946488107	10.59043371	9.565292897	9.871125725	9.721372594	9.022224026	9.799614295
ILMN_1651610	7.743448331	7.736374221	7.831693652	7.641782207	7.731060533	7.71592072	7.729318354	7.615028767	7.687859158	7.76219788	7.712203952	7.81046652	9.169350526	7.623491351	7.738380178	7.68551066	7.722838607	7.932947574	7.768219947	7.640813937	7.837725956	7.665329021	7.738873181	7.70561824	7.766764279	7.746463412	7.785315392	7.790156425	7.698871407	7.722563592	7.765367433	7.801120001	7.710573586	7.730458554	7.750071979	8.479844247	8.364570002	7.902460832	9.139881159	7.70149059	7.659683995	7.82493805	7.887401981	7.733488372	7.913185465	7.918727633	7.788021074	7.755134257	7.732526442
ILMN_1651617	7.576620326	7.567193184	7.667566725	7.516068697	7.528643924	7.519317576	7.619525608	7.520860109	7.626757471	7.650025316	7.609752984	7.571776342	7.468727208	7.586312578	7.686710892	7.566679545	7.55316132	7.666510569	7.616803643	7.652146367	7.601284177	7.657431759	7.583423993	7.619540938	7.507533453	7.561577824	7.662229843	7.562298662	7.661902896	7.557768642	7.549666324	7.643612432	7.569753412	7.688634886	7.575502497	7.957828786	7.601278339	7.65619406	8.550076061	7.58384914	7.574029506	7.666371291	7.562103317	7.598808347	7.579835865	7.620225024	7.626397448	7.538019052	7.536546553
ILMN_1651624	7.877743236	7.661196069	7.694857976	7.633436821	7.670632504	7.82086332	7.754588853	7.623908885	7.70323975	7.769115236	7.723981486	7.792812746	10.15735398	7.716593782	7.755473769	7.617570376	7.886298811	7.733433284	7.735141183	7.630997453	7.672667456	7.707342521	7.813619441	7.870947819	7.767205096	7.709079771	7.719333706	7.694256483	7.689471262	7.751683881	7.707076047	7.694575396	7.773719437	7.743060068	7.793256641	10.03215753	7.772271264	7.826145041	7.035350368	7.773398798	8.124608109	7.709099313	8.014101523	7.666291323	7.833831353	8.003255741	7.771846697	7.731211457	7.768881048
ILMN_1651628	12.63444364	11.12362432	10.8505304	12.89217588	11.63605263	12.64128793	11.82889752	11.52071783	12.43380513	12.97302176	13.23884886	13.00912249	11.20665511	12.65457175	12.7114343	12.67050748	13.08320078	13.79163126	12.36991047	12.69881055	12.0619413	11.03953127	12.24149355	11.27917202	10.87311743	10.57071054	11.67575852	11.88964692	11.82419392	11.57824559	11.88731283	11.57195469	11.24876389	11.23479785	11.42615565	11.22524588	11.34553644	11.33851015	8.964696739	12.34379754	12.66035291	12.37625202	12.49970468	12.68240077	12.81526707	13.17703221	13.52986127	11.98611887	12.85284053
ILMN_1651636	7.77053205	7.826600483	7.790215731	7.653645639	7.773638268	7.775172992	7.841908907	7.850053742	7.793749881	7.748765081	7.646470192	7.779249656	8.109492898	7.746115183	7.773748056	7.824345572	7.86655711	7.65971839	7.771602337	7.747259069	7.653139037	7.808482407	7.757609115	7.687300872	8.923205877	7.827134344	7.803946251	7.805871124	7.79510056	7.815155552	7.791056097	7.743552702	7.777764413	7.747531445	7.828447947	9.035983798	8.210357488	7.67051165	9.5766981	7.835851246	7.70964973	7.829618455	7.896425986	7.814959666	7.764445367	7.847453632	7.857244614	7.786623704	7.917566858
ILMN_1651637	7.599382526	7.690825874	7.599239421	7.510417796	7.645899075	7.554043244	7.587418999	7.70867479	7.637120777	7.657382634	7.53192063	7.695152411	7.481815461	7.557986683	7.622473138	7.593532573	7.59341187	7.638322393	7.550029079	7.57294783	7.583575762	7.623364325	7.590269171	7.630532102	7.564732255	7.5909259	7.529792793	7.61347175	7.535320863	7.566227003	7.588205161	7.639529955	7.674605455	7.631748448	7.6528751	7.575782281	7.618230092	7.627090741	8.636654855	7.638860689	7.531169782	7.547407631	7.588904539	7.516828897	7.644731787	7.594212821	7.597335954	7.589446624	7.553116642
ILMN_1651641	7.628615325	7.597307363	7.55788643	7.556647082	7.582346592	7.607632612	7.508282481	7.604468045	7.609294563	7.617422954	7.581010193	7.570851564	9.135470797	7.560561736	7.675783878	7.591187125	7.545668483	7.669281039	7.615271638	7.515376551	7.654076309	7.591664324	7.473453831	7.608093962	9.444255599	7.616376969	7.592536683	7.590169648	7.570079895	7.596806587	7.584908034	7.578741118	7.649725014	7.501199502	7.530096646	7.591341895	7.620131929	7.65102298	9.137353973	7.520296608	7.572620911	7.590896592	7.606149523	7.669423366	7.662126248	7.561331674	7.539320501	7.673850894	7.594176596
ILMN_1651642	10.23465284	10.34850695	10.05727945	10.62683124	10.16682432	10.24293275	10.84357631	11.23673723	10.92626569	10.36737122	11.72531378	10.47718093	7.63902366	10.35641805	10.62457076	10.28975707	11.3848723	11.70179566	10.61407058	10.71870238	10.32822019	10.29751102	10.64104738	9.996002844	10.87412507	11.2255203	11.1145042	10.93315445	11.56896822	10.74554941	11.06691185	10.24391941	10.91623604	10.60671124	11.16583718	10.34373365	11.55629378	11.38161608	8.72662753	10.23326186	10.74841756	9.553465524	10.82093697	10.42219411	10.97777761	10.96323584	10.93246118	10.98910768	11.14668113
ILMN_1651643	7.796040079	7.746785344	7.705297156	7.893659296	7.769309383	7.782699758	7.910588849	7.811048141	7.701855128	7.772807033	8.004476979	7.935744154	8.628505009	7.795590861	7.770813922	7.89067848	7.822440796	8.069784744	7.884460842	7.804768964	7.835353124	7.842386045	7.777745888	7.894891168	7.705916233	7.902285498	7.859196783	7.7847178	7.916671908	7.878743477	7.745377786	7.775087203	7.760011159	7.794909718	7.762177937	9.681076536	7.662356795	7.791553041	8.186319045	7.809612603	7.994188481	7.661832301	7.842353899	7.909608448	7.700342834	7.730805689	7.819379192	7.76866145	7.810083394
ILMN_1651652	9.334342751	9.043138456	8.862379822	8.493336492	8.83691191	8.216495195	8.538270971	8.867050243	9.279495719	8.42636509	7.589369996	8.964102692	7.529555762	7.922358623	8.607372615	9.425970288	7.607598615	9.255245655	8.390307673	9.216111983	8.83436719	8.658937442	10.22525636	9.161760797	7.518089612	9.041379382	8.504721939	8.548771441	9.014396185	9.493497199	9.509272182	9.097985728	9.511156241	9.269048022	9.469947503	9.681298944	11.17769103	10.60698909	9.047489161	8.314551695	9.54836158	7.863920949	8.99363525	8.357497829	7.568418101	8.454935809	9.250419752	8.332199841	9.740280476
ILMN_1651656	8.119165225	10.66969335	10.32240893	9.403955261	9.080298711	10.05186057	8.945421329	8.230056859	9.082286934	10.1053414	7.480661655	9.604011846	7.465378411	9.076658842	9.134057337	8.990244655	7.5258846	8.751107911	8.161255864	7.984635298	8.109646173	10.12709962	10.59558689	8.765377561	7.360781693	9.563878333	10.314926	8.283041248	9.977435212	8.090311346	9.928546503	7.901468382	8.278279703	8.768352038	9.294025434	7.598746957	7.753028993	8.59420996	9.046789639	8.122077126	9.265756701	10.16912825	9.289552425	9.463254674	9.808961571	10.63919285	8.777574462	9.736132965	10.09930637
ILMN_1651657	14.95786623	12.24982887	12.39616079	13.06112421	14.37210967	14.47733312	13.87590363	13.01214418	13.87563041	14.56005878	14.80246943	15.0240397	13.72369729	14.37041422	14.96800997	14.66285907	15.57091485	15.1928586	14.77119504	15.02979922	15.44294626	12.94474297	14.734656	14.34033191	7.575274315	12.17619251	10.81681572	11.09163803	10.08784801	14.14705098	15.31435476	13.00339236	14.40375068	12.78946245	14.55557419	14.33251058	14.88099016	14.35757576	8.696363717	14.42977256	13.8919052	14.45441595	14.7599043	14.27671646	14.74148332	14.69266515	14.80494494	15.00451871	14.86962007
ILMN_1651660	7.691363508	7.707460167	7.77864764	7.692623856	7.641763815	7.638738957	7.598759347	7.692786362	7.648339821	7.633105232	7.655562584	7.691403333	7.530195182	7.656668638	7.686495902	7.720058741	7.861218309	7.682857904	7.63089346	7.767974637	7.647111257	7.65551111	7.724050029	7.679408613	8.825074399	7.675351536	7.572367161	7.641999271	7.625147247	7.641295302	7.671291506	7.602382333	7.659702936	7.625121776	7.669081353	7.598005777	7.612550336	7.652073662	9.599140173	7.601705666	7.683459964	7.691467281	7.678883431	7.73746697	7.666491268	7.667643061	7.677309478	7.693111271	8.007269096
ILMN_1651662	7.471592436	7.616107108	7.60051889	7.571399293	7.551418917	7.575654656	7.558165085	7.564725658	7.50605691	7.644847682	7.409269085	7.593135769	7.531813816	7.530109112	7.60393294	7.619234764	7.542560819	7.555537003	7.617715811	7.555261358	7.594728219	7.526491534	7.494528181	7.6041631	7.478595326	7.613384578	7.590309708	7.579244363	7.542307356	7.573888249	7.500712077	7.566380425	7.502802788	7.57712383	7.452614706	7.548292425	7.557176146	7.693670279	9.624656175	7.521527053	7.537706755	7.631664018	7.537552593	7.525690596	7.445439557	7.546831375	7.549619807	7.618772104	7.51466296
ILMN_1651664	7.589501367	7.669038101	7.644653219	7.717927908	7.693526562	7.650337507	7.73752492	7.686020564	7.698310469	7.667976164	8.030174987	7.787716102	7.526216658	7.707097418	7.663983347	7.714680654	7.651454045	7.711955011	7.72052177	7.664490767	7.707784282	7.626273858	7.739882273	7.772921953	7.589230475	7.662031779	7.66538126	7.604977474	7.760302866	7.763993066	7.704401487	7.697004629	7.617975419	7.615123295	7.724746719	8.708601452	7.661095397	7.698451666	7.724127007	7.72518441	7.689811743	7.615455257	7.676337486	7.619478623	7.715483185	7.723234809	7.624601793	7.837378995	7.610825085
ILMN_1651672	7.639905304	7.622401528	7.604647501	7.678583449	7.70410765	7.596800578	7.671221089	7.627414268	7.658175925	7.682446248	8.303537559	7.715332827	7.858239737	7.606658	7.661286314	7.588600302	7.599439287	7.777756912	7.653238439	7.636944898	7.724698699	7.562246674	7.998469824	7.642844078	7.607025799	7.75406135	7.707213853	7.633001288	7.623624067	7.677735405	7.633127899	7.703520758	7.630009232	7.668366478	7.645881928	8.6346547	7.94583773	7.693316761	10.38128628	7.702512175	7.681183097	7.720624266	7.735244443	7.693445047	7.613977567	7.599114324	7.676374599	7.647941267	7.616150123
ILMN_1651680	7.705489418	7.668098139	7.647844351	7.701069473	7.695919547	7.746976168	7.596185839	7.65576738	7.638005691	7.727041168	7.637048094	7.616835609	7.532572224	7.680006314	7.746228713	7.659697098	7.641054008	7.752933076	7.698930475	7.633872011	7.816811637	7.664742748	7.668404858	7.795082094	7.58956328	7.643264817	7.703918358	7.686986084	7.684218966	7.727850784	7.673204865	7.670082411	7.74242502	7.641412483	7.681399612	7.610186394	7.65722769	7.69483285	9.043608108	7.728403731	7.687260075	7.661623335	7.699905395	7.691846741	7.659052516	7.790652169	7.685037847	7.663518485	7.738899379
ILMN_1651681	7.964451483	8.07710049	7.856010333	7.811579408	7.994372883	7.712303779	7.90220909	8.17855096	8.295121446	7.970587148	10.46274052	7.89582083	7.532172116	8.021030909	8.131070081	8.927879405	8.666217967	7.62611093	7.692723875	7.60107718	7.971099995	7.962945546	8.64085951	8.254053591	7.671023685	7.928468463	8.36794136	8.171518455	8.34630355	8.250439888	8.209173838	8.013549441	8.380157274	8.095836029	8.072123772	7.625507791	7.839410767	8.50247459	10.90047688	7.849254001	8.315958231	7.693258717	8.206824921	7.797545846	7.566710186	8.222089119	7.745190449	7.678154324	7.653273303
ILMN_1651684	9.185588558	9.520204141	9.36772207	9.354981125	9.311106839	9.442350072	9.440619653	9.692425839	9.332589886	9.616687151	8.897463875	9.472550642	10.49950858	9.109722997	9.256652553	8.726235542	10.08932999	9.49933603	9.385300877	9.41864604	8.75840151	9.560836336	8.906345878	8.385814106	8.060194381	9.746527764	9.660459236	9.754096162	9.889641238	9.02679646	9.378673715	9.615725716	9.396894314	9.635477858	9.037696649	7.599696589	8.939220439	9.202701693	8.599849067	9.591855591	9.377916893	9.374578361	9.305127841	9.715701915	9.244689939	9.724312848	9.024424131	9.437163672	9.509964653
ILMN_1651685	7.861970215	7.827427909	7.873146399	7.662378802	7.862891617	7.690235508	7.912654501	7.849745724	7.773105273	7.661961708	7.761042312	7.603897924	7.536719659	7.697743315	7.737739849	8.171760581	7.628352269	8.508982677	7.962876569	7.606235676	7.846590735	7.794480167	7.977224052	7.736971991	7.847699104	7.983372568	7.915160761	7.907442257	7.751607788	7.776605785	7.909932803	7.931273867	7.756899652	7.951529092	7.930236039	8.111378174	7.672062559	7.925328138	10.19440566	7.715028178	7.730778194	7.700209887	7.709564869	7.694729513	7.779868789	7.584085046	7.593464983	7.691115606	7.651551598
ILMN_1651690	7.535187953	7.719046519	7.582290105	7.619715042	7.540604153	7.666749997	7.637068936	7.629094376	7.570682402	7.651822165	7.658814151	7.638563979	7.517924387	7.638509429	7.573593146	7.569888902	7.640137345	7.580541113	7.585433958	7.529949438	7.635183912	7.541943707	7.649226183	7.587197735	7.507514199	7.588619898	7.573298528	7.607846189	7.57346547	7.501595187	7.605291938	7.630862054	7.571921168	7.687753206	7.47431931	8.135934066	7.546878271	7.590836482	9.93483446	7.566641519	7.630264777	7.576035889	7.595940507	7.596147333	7.591073682	7.642124103	7.533056913	7.614043436	7.543044821
ILMN_1651692	11.34629961	11.98340527	11.55023955	12.19204903	11.56446221	12.43465365	12.17787042	11.6286215	12.15611679	12.40017404	10.75208212	12.67834449	7.535599891	11.95144559	11.42832254	11.88638237	12.68136252	12.79670149	12.15971159	12.59388781	10.8977754	12.25617565	10.59700086	9.634473116	12.25568146	11.18096566	12.13214982	11.37229549	12.45476776	10.09393364	11.04264681	9.807671545	11.40813594	11.52113246	9.89790538	9.264919937	8.919396115	9.026535127	9.546180212	11.34495605	11.34945875	11.70731013	10.14778968	11.37635997	10.73033865	10.68345759	12.49724138	11.50775176	11.97361524
ILMN_1651693	7.803287919	7.792510085	7.78413006	7.75937252	7.799636541	7.700945971	7.725212169	7.752754268	7.853530206	7.777712044	7.864435782	7.836099296	7.810587835	7.791702777	7.754324441	7.813200712	7.990128818	8.107930741	7.824640243	7.78448839	7.815317439	7.773255408	7.887166763	7.844761128	10.90444748	7.811580532	7.757179256	7.728586962	7.713325848	7.780112445	7.793268461	7.793306851	7.751839389	7.756462214	7.865558207	8.840446632	7.652607312	7.777678205	9.091368504	7.887220674	8.351755748	7.913019342	7.799661522	7.868385156	7.822604536	7.705432198	7.924245085	7.774233011	7.744715036
ILMN_1651699	9.012811168	8.910055716	9.278383902	8.243488667	8.990177427	8.19906497	9.545339682	8.826151921	8.212735971	8.454919565	7.674610469	8.132376968	7.476271024	8.740034049	9.044037448	8.525829415	9.16188125	8.256250083	9.223828138	8.943588934	10.00134342	8.388114111	10.02432436	10.51010832	7.554773397	9.271772298	10.10967449	10.14599806	9.85643301	9.325835932	9.212726681	9.556756387	9.202521768	9.588783562	9.495835003	8.769951568	8.988324365	9.502581063	10.16180494	8.177598535	8.379209545	8.379304433	8.435795553	8.689500324	8.76710759	7.990679094	8.136351853	8.999511191	9.190795135
ILMN_1651705	12.33472145	11.86249417	11.76146728	11.09638417	12.13884278	11.73208969	12.18417721	11.85405761	12.15281651	11.91164624	12.36345391	11.63957675	7.515111506	11.59973693	12.22808519	11.37405241	11.76576049	12.48427778	11.9137711	11.77774688	11.83386812	12.01031661	12.37167585	11.60173214	12.29760562	11.31074637	12.33662144	12.20806537	12.6170884	12.31534052	12.68269268	11.68879899	11.78168674	12.13221609	11.73951145	11.2799217	11.52471379	11.59931401	7.680865687	11.08197404	11.0300889	10.9169939	11.27808709	10.84920269	11.00159136	10.69987555	11.2446768	11.97728008	11.35122016
ILMN_1651708	7.655668579	7.676751012	7.691391268	7.709339997	7.588244426	7.64177097	7.490073013	7.634752934	7.622145273	7.573257228	7.659748029	7.588949768	7.483925109	7.667813685	7.696065174	9.279999683	7.584704418	7.641837077	7.602668923	7.697760751	7.604422907	7.611796992	7.684135645	7.675609312	7.551568881	7.583220484	7.595895719	7.8532844	7.687535884	7.674573674	7.620080422	7.61523076	7.627812068	7.602079094	7.710034778	7.583859897	7.692172396	7.680483805	10.13387562	7.584561166	7.577857536	7.583305153	7.661568744	7.64532259	7.591986668	7.617322746	7.654922606	7.660217355	7.585821481
ILMN_1651710	9.458355516	8.740946792	8.51702859	8.75719433	8.971810644	8.9410463	8.872871583	8.933913131	8.742645181	9.034345314	7.518240508	8.438157674	7.423117219	9.079516903	9.879301971	10.23193936	9.809994072	10.21755982	8.944486051	8.771639031	8.607271514	9.937875957	9.324206851	8.324277693	12.50104385	10.17503694	8.736970609	9.377163459	9.249526071	9.04147067	9.378481908	8.933341229	8.925030559	8.754411084	9.065861476	7.805526463	9.475888647	9.062140032	8.69671611	9.761674864	7.666712375	8.695506937	7.988423387	8.85620842	8.303937922	7.955027527	7.543072261	9.340519726	9.969838981
ILMN_1651711	7.675418766	7.625990244	7.690545966	7.703517953	7.680518752	7.61459454	7.699644355	7.68906503	7.685044955	7.821331095	7.678845827	7.829811514	7.634104405	7.650526556	7.750136986	7.735638103	7.733249284	7.741861571	7.756025604	7.728826749	7.751210976	7.698447837	7.692300218	7.684200816	7.51292001	7.685813473	7.699141312	7.710128515	7.694852662	7.67323182	7.704670939	7.650203423	7.696008882	7.652884234	7.680798153	9.651813287	7.702254168	7.50940988	9.731100242	7.633168763	7.960385205	7.760668095	7.714089047	7.712707472	7.589515949	7.664496743	7.806662392	7.661657371	7.573969987
ILMN_1651712	7.905394391	7.984755733	7.986024504	8.089352546	7.975631797	7.904556659	7.946855077	7.942234895	7.837129241	8.051658514	7.710669181	7.815839046	7.529674888	7.985218402	7.923361504	8.113133582	8.149441597	7.735749397	7.992444688	7.834088151	7.914179444	7.960306578	7.987298339	7.755959535	8.624597677	7.894650428	7.85492501	7.957706469	7.911649955	7.818974117	7.832203532	7.780269317	7.896659496	7.828733158	7.848566839	7.584057417	7.665894761	7.768276095	8.013063519	7.879721462	8.171941954	7.926963724	7.964854515	7.96620384	8.057864494	8.111475353	8.065428054	7.989355316	8.241327545
ILMN_1651715	8.511387168	8.666390132	8.652300906	8.726624161	8.61528333	8.435507636	8.678538641	8.657182681	8.395899374	8.24393073	8.929579157	8.176047176	7.545821648	8.36105869	8.343327834	8.103678591	8.421487712	7.98555586	8.630504448	8.793073227	8.392859289	8.519466374	9.370117904	9.230894544	7.592280097	8.516196401	8.666079689	8.770629448	8.674421107	8.82175959	8.449059189	8.605373902	8.793765812	8.432746129	9.035192426	9.039226557	9.663205471	8.756699584	9.008267257	8.33110523	8.773847212	8.449785371	8.463799469	8.411689779	9.043978145	8.404883037	8.384768825	8.317944461	8.70548835
ILMN_1651717	7.645622999	7.629685865	7.651495881	7.763261437	7.675207393	7.73503198	7.573254784	7.813460275	7.55442683	7.607866118	7.497451619	7.664152405	7.765516279	7.586817288	7.660492019	7.585058057	7.591481371	7.577996906	7.577883886	7.57318394	7.565060659	7.537377333	7.768140084	7.812946556	7.529762901	7.602225467	7.647094584	7.560115804	7.644688311	7.592046757	7.619270466	7.620318345	7.644256588	7.686571094	7.687714218	9.565745384	7.707752096	7.721133397	8.339098332	7.604718001	7.647999597	7.721664967	7.618086817	7.606098582	7.633730534	7.7121055	7.593456779	7.628513454	7.611290363
ILMN_1651719	13.02833775	11.64797409	11.94742263	12.46922311	12.27907929	12.76555946	12.32084516	11.79792882	12.87029732	12.93736486	13.22717159	12.88887694	13.23546572	12.77062689	12.70551772	12.88513662	13.40967593	13.35776043	12.53268844	12.64057647	12.63909222	11.74093535	13.64742087	13.01138861	13.26457614	11.77947243	11.95578294	11.85307595	11.78224846	12.65392961	12.95297788	11.83320871	12.11406974	11.84712232	12.73209849	13.90033204	13.70350138	13.24584557	7.098983773	12.77758407	13.68625323	12.87610113	13.55348185	13.43813976	13.38966913	13.77268742	13.19047964	13.39598405	13.84657175
ILMN_1651727	7.531278643	7.58214047	7.572216828	7.645477885	7.572576465	7.682839024	7.586161658	7.608626648	7.59460449	7.69652235	7.707055826	7.663780333	7.624434653	7.669151468	7.655164845	7.621918572	7.687953227	7.621130888	7.650297434	7.651917911	7.704026068	7.669600314	7.609397341	7.610616576	7.936659858	7.601226348	7.661589845	7.624017304	7.656659637	7.573330098	7.660524599	7.667714536	7.616652448	7.632288174	7.641294266	7.549065138	7.687448571	7.526619541	9.123570435	7.655431225	7.629942491	7.619597305	7.577110443	7.694353268	7.587779931	7.615675602	7.62235741	7.758211446	7.571711048
ILMN_1651735	10.88520557	10.45694495	10.98358028	12.04326625	10.45099529	11.67180571	11.04510309	11.03547111	11.40360625	12.13760092	10.502133	11.72641592	12.44066125	10.75442448	11.04794765	11.71206948	11.77656183	11.61957266	11.37704536	11.95355941	10.57916296	11.3496943	9.327672944	9.325312757	11.69049667	11.14394144	11.36746517	11.71879249	11.93720748	10.07427859	11.40774463	10.55443065	10.70727385	11.02521415	9.947107378	7.740618108	9.32577622	9.145288964	7.365935214	10.96649001	10.28491637	10.79615157	10.05740226	10.5740022	10.06601131	10.46653733	11.8269664	10.93416132	10.63715263
ILMN_1651737	7.569440144	7.627490595	7.535071396	7.629131487	7.596605514	7.625673917	7.565605143	7.587400615	7.528227827	7.515374664	7.573577284	7.552822964	7.427287254	7.609856987	7.617702385	7.623275689	7.564174977	7.633232407	7.630910243	7.602993276	7.509239276	7.577125284	7.624628	7.697929301	7.387705885	7.628582169	7.602725563	7.550219449	7.628703853	7.544935004	7.606259648	7.592878662	7.584846793	7.539721358	7.595684697	7.55484625	7.670242995	7.524787309	9.020882504	7.675918586	7.58193815	7.664392642	7.561877031	7.582620385	7.582492322	7.609953298	7.842571307	7.571082723	7.545477452
ILMN_1651741	9.143458941	8.209464253	8.587443053	8.610050152	8.676255842	9.375135125	8.371099649	8.015926175	9.507638629	8.321743563	10.89469592	9.419116121	7.639406131	9.616359334	9.322807617	9.597412502	8.108769205	7.916553242	8.848638763	9.155848769	9.760256931	8.099594357	10.23629431	8.214052464	12.58086177	8.043476648	8.12111857	8.019279953	7.968480793	8.855724346	8.739820896	8.181105585	8.406519378	8.136908792	9.381019139	7.918225403	7.691277623	8.69120863	8.940937875	8.397809447	10.8376325	9.79112043	9.999093683	9.613119941	9.592837703	7.851501718	9.682526476	8.953375754	10.33191694
ILMN_1651745	8.06610369	9.103338972	8.992363478	9.682331947	8.282335047	9.822638557	9.152097342	9.125707893	7.713806979	7.737189448	7.67742888	7.833959737	7.776093842	8.822538764	10.14413271	9.423857074	7.909551014	7.793743308	9.940053031	9.922533393	8.172885114	7.700316023	8.976815482	7.644561335	7.840413857	9.485081455	7.709432632	7.732914664	7.716353366	7.967502897	8.268889778	9.021856	8.739346635	8.361640505	7.723816098	8.032882455	8.498523546	7.87853319	10.18996656	9.312381192	9.279263059	8.181648627	7.741024829	8.099481308	8.301305214	8.203386715	9.017058011	7.970968774	8.710665632
ILMN_1651752	7.901638806	7.796991771	7.826844015	7.9889247	7.901992199	7.938109515	7.747167122	7.78910013	7.814664522	7.827562518	7.735542022	7.953508672	7.515547953	7.880191028	7.812570042	7.88935509	8.151422433	7.929402714	7.744683075	7.887600838	7.855154825	7.817152935	7.862626183	8.106330434	7.697607993	7.775249735	7.797531948	7.796637115	7.808835416	7.876397508	7.848074111	7.803871558	7.775946543	7.865248371	7.81892254	7.815757806	8.065774974	7.664639673	9.04133389	7.842535429	7.856287909	7.86051119	7.943973614	7.823192516	7.965222888	7.907320044	7.803407963	7.808977563	7.667307664
ILMN_1651758	7.703980552	7.651657282	7.646835043	7.684199597	7.621783639	7.60515279	7.711431999	7.60071555	7.776785349	7.554614204	7.649093007	7.732878084	7.539290233	7.596744714	7.555333823	7.652026125	7.655045761	7.630878028	7.687959216	7.651155673	7.62255498	7.616915243	7.579436697	7.667087044	7.566890375	7.673723177	7.660663905	7.571813659	7.696649371	7.693615404	7.701180068	7.668222706	7.71016876	7.57211599	7.736416142	7.607995854	7.551045554	7.704096873	9.032425945	7.690560014	7.675528957	7.630921438	7.682199287	7.576327811	7.612373988	7.712745971	7.633685266	7.59114697	7.588591616
ILMN_1651760	7.68397211	7.663278295	7.620758478	7.701660013	7.676444731	7.702661533	7.597224556	7.736995423	7.763521993	7.690724323	7.638925799	7.643377184	7.493722506	7.673323829	7.57431393	7.756458651	7.736050369	7.662857421	7.644575499	7.689018596	7.772314298	7.695780224	7.618297848	7.601650958	7.564690356	7.696339484	7.745872715	7.743242218	7.7427381	7.651929269	7.566125909	7.635149671	7.635810726	7.736311437	7.673335693	7.596398638	7.569047706	7.637196662	9.266494131	7.675597096	7.657825929	7.691690756	7.699939013	7.631316543	7.636868905	7.675064145	7.694414666	7.630131362	7.797702548
ILMN_1651763	7.78314071	7.599502957	7.557354905	7.585985427	7.737171369	7.84430171	7.663998028	7.656509658	7.690567659	7.694197221	7.671870386	7.623773056	10.36997669	7.790210703	7.799210245	7.773303528	7.624523487	7.760288975	7.62748604	7.666879157	7.81609725	7.581493819	8.047985485	7.719833482	8.522217609	7.633813939	7.616158876	7.650973069	7.685594196	7.850749915	7.783845394	7.731088197	7.737835474	7.78427617	7.72265584	8.006986564	7.863820061	7.86094048	8.64052275	7.875481274	8.452001382	7.801634307	7.804376397	7.74414864	7.937467736	8.118966208	8.513759138	7.784940992	7.967558388
ILMN_1651767	11.50719044	9.847439359	10.0995371	11.34626547	10.55819028	11.72084728	10.83564037	10.14633688	11.66904374	12.15102366	12.98879211	12.13242483	7.515175066	11.3614949	10.33558958	11.4649631	12.51624239	12.1860627	12.16022495	11.66765893	11.50272743	9.847754483	12.0189761	11.50202822	13.0126903	9.089851254	9.159162414	9.519184128	9.328427667	10.26140278	10.54207913	10.12074907	9.628213697	9.496541898	10.55412415	10.72333093	10.90811537	10.99769131	7.89084701	10.35367525	12.18897594	11.28831898	11.40896635	11.07880673	11.46102651	11.51143813	11.43027116	11.10289782	11.68141173
ILMN_1651769	11.28254754	11.77641745	11.83435227	11.36883674	11.48799618	10.60194321	11.12206958	11.72709169	10.26785952	11.27906835	10.53670378	9.906983485	7.531638831	10.76405635	11.03021944	10.29394579	10.39032896	9.948510138	10.68535001	10.78864202	10.60172493	11.73456862	11.64149207	12.37510242	7.725784557	11.92295433	12.40697559	12.34469413	12.23380008	12.07800464	11.4626936	12.00386689	11.50546318	12.05305381	12.04712798	12.18119067	12.18241956	12.33115117	8.045252596	10.57476814	10.96688878	11.27733411	10.5501073	10.59985455	10.79239776	10.73406324	10.36020073	10.85889132	10.64411726
ILMN_1651771	8.076594206	8.387249083	8.307287564	8.402209559	8.057240994	8.303371036	8.5677303	8.589654875	8.562659672	8.306316184	7.725634705	8.174496076	7.771275008	8.115008807	8.227516652	8.318326417	8.407407365	7.598810949	8.442451791	8.694359556	8.003895028	8.375685205	7.651298979	7.552391418	7.549530829	8.382394574	8.536370751	8.502879693	8.772788413	7.861557106	8.266084704	7.873225532	8.411141354	8.356705505	7.938108311	7.570345068	7.628062338	7.653561838	10.52789452	8.13439441	7.715150738	7.778353906	7.672297323	7.907338161	7.760102058	7.663394857	8.39256795	8.070163067	8.280474776
ILMN_1651776	9.15758339	9.877547441	9.527247214	9.550125439	9.365767138	9.732354458	9.379201144	9.725759555	9.581089136	9.454753667	7.673929597	9.412888977	7.418323168	9.523068124	8.974318479	8.878851697	9.639838666	9.749630665	9.467877177	9.522629629	8.878988157	9.674991722	8.804205966	8.244855488	7.713756474	9.84263456	10.53830854	10.16920863	10.17308422	8.835344655	8.729428851	8.874168627	9.374326476	9.594133234	8.883313639	7.756518675	7.897814175	8.345633777	7.752663366	9.429847697	9.210245294	9.098827964	9.211884588	9.950970037	9.759782846	9.268459006	9.851195302	9.336317396	9.361112774
ILMN_1651787	9.750108845	9.859996649	10.03458107	12.0914766	9.99178383	11.24116161	10.30539058	10.21679089	10.93978231	11.4282143	9.75178905	11.47702309	8.497227157	10.51217935	10.72634056	11.28415334	12.36784987	11.49899995	11.35273581	11.66202987	10.14807566	10.26991769	9.350293809	8.894121162	8.353804545	9.802236379	9.24729547	8.805557398	9.393799693	9.535158322	11.18469047	8.987228233	10.04862265	9.601142817	9.044026605	10.01116286	9.104696034	9.356259941	9.925396227	11.43759651	10.20207917	10.6171229	10.15437582	11.10478315	10.6703233	10.79584994	11.51176803	10.8741406	9.851291528
ILMN_1651788	10.53976248	11.4985003	11.71668889	10.58368417	11.32107182	10.61681912	11.29893814	11.88698395	10.9715871	10.98916678	11.63889058	11.46273633	7.487989062	10.52555763	10.28236248	9.708240518	10.69906036	11.44878936	10.96573357	11.44267511	10.88269967	11.54183947	10.44938854	11.31206435	7.658336397	11.69647816	11.78175668	11.96458449	11.69958922	10.99026579	10.43704609	12.08457867	11.37473788	11.50499056	10.98597082	10.70235643	10.86447629	10.95193131	7.500518698	10.66724594	11.41125387	11.374644	11.07366397	11.19868103	11.24342065	10.88989586	11.5891573	10.19887312	11.34527237
ILMN_1651789	7.681673102	7.670572494	7.670397164	7.713566285	7.639208006	7.64887977	7.698324354	7.718834641	7.787892926	7.700798685	7.528388723	7.784000685	7.507762939	7.680022401	7.622645549	7.708298486	7.560457426	7.731937468	7.842412665	7.654457286	7.705742039	7.721265821	7.523420307	7.671920059	7.57329603	7.636696585	7.708878064	7.702660118	7.686513922	7.676876863	7.678021981	7.646326022	7.727342451	7.606189567	7.691139838	7.598736958	8.071156352	7.730593693	9.037420111	7.742577316	7.635839139	7.849004859	7.673244112	7.733879172	7.597398014	7.58351894	7.730108643	7.726839374	7.594270758
ILMN_1651792	9.901542651	8.851330311	8.851424133	8.450172446	9.039141371	9.247410425	9.173525861	10.14889841	10.06408833	8.742136443	9.738016713	10.65513863	7.533692054	9.030604614	11.12379339	10.32523002	9.625940163	10.94767475	9.49146452	9.548087382	9.647920971	10.97955357	10.18261363	8.138464469	7.520756127	9.903778422	8.665030672	8.626413158	9.170214237	10.53381444	10.5805088	9.661816944	9.592518642	9.48305641	9.889447563	7.961771477	10.31647237	11.0413957	8.511509382	9.563529336	7.704347575	9.531162087	8.319657458	9.370958637	10.36684558	8.204647125	10.56991958	10.08406931	10.32393485
ILMN_1651799	13.97152643	14.65799906	14.43945688	14.43151534	14.43155517	14.20049475	14.34083065	14.63536975	14.30005494	14.07879607	13.07656996	13.65016403	12.53047717	14.26330646	14.02816438	13.88484419	12.37015563	13.46066194	14.27961379	14.21027646	14.48583114	14.51086419	14.11450347	14.74005523	12.07687697	14.67807296	14.7119289	14.86731395	14.98924541	14.41305119	14.66522734	14.67718136	14.63488684	14.72673463	14.90033392	14.66102278	14.647191	14.86483387	9.026132804	14.5290779	13.2623926	14.22256123	14.3607788	13.55341051	14.10938457	12.82512479	13.58236618	14.2597194	13.35311356
ILMN_1651800	11.78723176	10.32940393	10.83286003	11.1560011	10.5484444	10.80057597	10.67737127	11.65918511	10.24599277	9.88734329	10.83179145	8.712575122	7.487591474	10.91214262	11.32577035	9.324082412	11.75687422	10.58893237	11.11998342	11.07402249	11.29012827	10.66556913	10.69297845	11.08779974	7.563382586	11.83418571	12.70427592	12.15212543	12.19675922	12.05122347	11.21187999	11.9647271	11.82110201	12.21133467	11.62472104	11.06239199	11.55873476	12.13317029	7.282667679	10.8707469	10.07329019	10.65736315	11.0024383	9.458127788	11.37127197	11.24383814	11.43670844	11.20785572	11.60385978
ILMN_1651806	7.697688182	7.645382365	7.624424973	7.60248541	7.627705426	7.650957431	7.595737695	7.601515474	7.665362446	7.652751026	7.587691233	7.589985909	7.49652778	7.632904188	7.676564895	7.630500801	7.655632676	7.633689972	7.715599215	7.699769705	7.662935755	7.5120266	7.664427137	7.579441526	7.563317363	7.655105864	7.671083396	7.611545508	7.634430541	7.633165126	7.662877402	7.610012186	7.656703221	7.696221588	7.620056603	7.598161286	7.579470076	7.632342402	9.341664772	7.66004717	7.680966128	7.660768362	7.692344525	7.668103573	7.654833059	7.624391662	7.712868269	7.669884775	7.816794786
ILMN_1651811	8.301467986	8.391917201	8.357913272	8.18141599	8.456445071	8.645638521	8.653568003	8.39516939	8.664866635	8.538955368	8.627089357	8.588066934	11.46621104	8.394082416	8.563804624	8.459895073	8.460354528	8.93550118	8.439410692	8.301120121	8.610528798	8.422640559	9.120626154	9.045831473	10.9072602	8.374613224	8.402337607	8.325456106	8.51769307	8.85218317	8.740595847	8.846830067	8.645993091	8.355297825	8.906627569	7.716784477	8.921727074	9.341401619	8.544970555	8.880954344	8.771933994	8.717071051	8.987671669	8.399674197	8.961304627	8.829178483	8.891201701	8.912064011	9.033909835
ILMN_1651817	8.146365102	9.528387336	9.401056041	9.397974583	8.883901688	9.165662283	8.980623627	8.994299652	8.208842361	8.986825116	7.712840495	8.555112893	8.161191165	8.748848947	8.072388509	8.163380049	8.557823546	8.512534459	8.432117032	8.511135412	8.362827999	9.043993347	7.983303396	8.971964969	10.99393214	9.43338309	8.990852039	8.738639656	9.185781581	8.413287456	8.252677001	8.600900601	8.734546946	8.678204862	8.444132513	7.597979071	7.73561305	8.272464093	10.14096263	9.289811925	8.134035793	8.768394407	8.110468836	8.291788051	8.06638083	7.956271437	8.053282716	8.179730896	7.854764378
ILMN_1651819	11.79780304	10.96603054	11.17400029	11.26251039	11.27452743	11.06996984	10.98520552	11.75018904	11.80724371	11.02130624	12.7618115	12.07886569	7.679944118	11.43263474	11.64621947	11.6433492	11.67061675	11.92748724	11.34960126	11.05072477	11.44274512	11.47051526	11.84037613	11.31053681	7.656230602	11.34284179	12.37612954	12.26778823	12.66365703	11.91903691	11.47535946	12.26014836	11.66284028	12.06807053	11.81816561	9.172208813	10.93632876	11.80969672	8.184219846	11.73162392	12.09860369	11.95599174	11.58986737	12.00605044	12.01546553	12.38728841	12.3879277	11.95076769	11.86116352
ILMN_1651826	13.34928986	12.82806221	13.20287008	12.53734145	13.11312287	11.95002321	13.22665468	13.0573292	12.15088703	12.42490343	12.54315655	11.95355979	13.49206906	12.40947057	12.38342488	12.14975872	12.66186115	11.54064552	12.14761021	12.60332253	13.3377624	12.83099123	12.72510023	14.11771086	12.78152973	13.13962233	13.32911875	13.12064745	13.14283527	13.17165125	12.3764464	13.67324156	13.0696373	12.40853104	13.08576513	14.13168889	12.2422881	12.61042967	9.936650895	11.77245832	12.54247216	13.09976781	11.62571586	11.62173765	11.80082224	11.46734287	10.51238752	10.91433523	11.02961424
ILMN_1651828	9.931559334	10.79073779	10.73140548	9.745866388	10.56829289	10.0540543	10.07551378	10.13923771	10.19022382	9.676361744	10.44654467	9.585543012	8.67540395	9.768350855	9.800379287	9.634289658	9.911244871	10.21365009	9.318822863	9.244037542	10.43766489	10.16292495	10.81326091	12.00123294	11.17058237	11.0673024	10.49731986	10.65705358	10.53523874	10.90418771	9.499300008	10.99895899	10.30905578	10.4390917	10.67172451	11.13911558	10.97880612	11.16547352	9.00649061	10.12102956	10.98141632	10.5044619	10.87450154	10.23994226	10.80899847	11.38519864	9.993352543	10.18953799	10.2560923
ILMN_1651832	14.05347469	14.97388135	14.94750697	14.20727625	14.64009166	14.47541794	14.87683443	15.28625127	13.83512819	14.22308926	13.48059648	14.35326111	11.21362794	14.28855484	13.95653652	13.79946678	12.38572123	14.28548215	13.37764314	13.48782879	14.25977573	14.91068035	14.44377333	15.05796542	10.93092702	14.75446381	15.06027956	14.78971489	14.95464059	14.53587284	14.23522652	14.81581412	15.0602382	15.06457445	14.46576292	15.02769147	14.35723671	14.75939446	10.78523156	14.82968638	14.45762093	14.8535622	14.18256811	13.60640778	14.25866972	14.27815989	13.80120809	14.11180548	13.68025055
ILMN_1651838	7.459501054	7.776612619	8.08853321	7.794487993	8.033208298	7.563638715	7.495136201	7.641682994	7.436655344	7.474730698	7.571987541	7.428552506	7.526427987	7.800933218	7.563502366	7.526737773	7.524398414	7.377266985	7.503754025	7.505763865	7.794663146	7.8739877	7.52899689	7.544126834	7.377151339	7.551394275	7.728030258	7.72829695	7.800881538	7.783926166	7.52254229	8.003496227	7.484160429	7.781231027	7.717533668	7.568647075	7.579126309	7.47557044	8.154741922	10.35031427	9.735349487	10.2111682	8.396968195	8.792410242	8.050023118	7.451857617	7.608173944	7.552211958	7.483744532
ILMN_1651846	7.567709502	7.451919367	7.621552521	7.46316693	7.595657749	7.572897336	7.561001675	7.552610555	7.546901474	7.7016569	7.697410524	7.565011443	7.491446699	7.577096362	7.468908325	7.575460171	7.535384102	7.641954814	7.573235363	7.49702029	7.588775167	7.511589578	7.577009966	7.628238688	7.431584566	7.568964074	7.559799713	7.641739087	7.533442384	7.634533178	7.504005649	7.567400655	7.574565266	7.526582966	7.600160186	7.565382947	7.611095506	7.561727167	7.671080657	7.588674216	7.559283272	7.558176409	7.577998748	7.602042954	7.596164183	7.752896773	7.510970108	7.70460359	7.520925614
ILMN_1651848	7.645391965	8.071091545	8.298774994	7.764559225	8.660067159	7.62051266	8.277566816	8.378820206	7.686437269	8.294700455	9.557918337	7.594356292	7.532234923	8.048347113	8.994404308	7.644010647	7.928203325	7.856875288	8.97091025	7.615211249	8.774931742	8.134340085	7.829127997	8.095392159	7.559414466	8.057704723	8.241109538	8.662555009	8.604893121	8.849220652	8.270782466	8.46138019	9.320349261	8.715374709	8.513720738	9.320140794	7.840747982	8.774061196	7.068458621	8.12379673	7.607873273	8.540552597	8.6579549	7.620175001	7.743170098	7.610970817	7.539120885	7.658610837	7.620698113
ILMN_1651850	15.16038584	15.50122754	15.22066702	15.54974053	15.02714548	15.08099689	15.30040072	15.20498462	15.33322755	15.42073245	14.16550754	14.91312622	14.39200788	15.14491839	15.10527609	14.82523414	14.92173276	14.65969437	15.32398511	15.38193646	15.26165666	15.35917619	15.06078018	15.29795904	14.11004783	15.42260844	15.3450066	15.42503283	15.33052036	15.47856369	15.34859099	15.3181015	15.36682722	15.26477194	15.38868524	15.38760776	15.41136277	15.54205696	12.42209509	15.28283043	15.16987955	15.23468158	15.45251082	15.17153679	15.36985809	14.83388199	15.07690777	15.29200537	15.15485506
ILMN_1651865	7.556023327	7.648852963	7.636685606	7.646610318	7.741244039	7.628782041	7.638980351	7.718767664	7.716292118	7.70918825	7.654604452	7.679491056	7.458232218	7.682846964	7.570010002	7.729709353	7.720843195	7.585507483	7.668143315	7.657649576	7.50917906	7.688230701	7.628210213	7.628484179	7.566432967	7.757802769	7.653844846	7.621092898	7.665427081	7.526158533	7.675337347	7.614835817	7.615375099	7.743426878	7.547625067	7.583013152	7.581692683	7.557001892	7.540407059	7.73702148	7.513838369	7.620310489	7.774206982	7.69717472	7.637543012	7.623962474	7.821366652	7.627637372	7.614576037
ILMN_1651872	11.15774621	11.48001019	12.23633973	11.42024925	11.59578198	11.06641177	11.35203352	11.32016299	11.3418393	11.0109839	11.32688865	10.4342083	11.18000467	11.31978953	12.56725201	11.25820627	9.674364994	10.36257273	10.69722712	10.85838119	10.76054955	13.29594741	11.33818607	11.33224629	10.95759258	13.58187334	11.35804924	12.19461574	12.05416623	12.91712741	10.12820417	12.55715979	11.28426481	11.18450643	11.99339652	11.24600069	10.75083942	12.61448711	10.5176606	10.77096287	10.06820067	10.40208634	10.85508741	10.21692038	10.26397041	9.768641904	9.364823132	10.16754502	10.22410992
ILMN_1651878	10.80668953	10.52940918	9.903728456	10.92003355	10.04312735	10.99190776	10.35211294	10.05066679	10.85805741	10.92307041	9.901242317	10.56949963	7.525859927	10.69276099	11.26681591	11.64736546	11.85084267	11.6998624	11.09894351	11.1421738	10.40909975	10.24357033	11.04484506	9.594968469	11.84052347	9.952983117	10.15168933	9.915442526	9.547682446	10.19525425	11.09100646	9.518259982	10.65412851	10.0213779	10.70066623	9.657534641	10.59193555	10.28115061	7.866739642	10.76230769	10.79204331	10.69955743	10.97132275	10.84115529	11.28958763	10.63700843	10.8346913	11.16538989	11.03888704
ILMN_1651886	12.17407638	13.09404038	13.07595599	12.8739314	12.83029493	12.11937776	13.31422429	13.51852091	12.46839565	11.84375057	11.54890117	11.39614089	7.602815288	12.11695401	12.00286888	10.82842954	11.05153648	10.84937855	12.9706031	12.56765093	12.63980529	12.49435496	12.23691781	13.09557896	11.92521399	13.55717105	13.62641649	12.92251736	12.98719515	12.7399654	12.24402926	12.60922738	13.2148632	12.58437425	12.7622356	13.38820223	12.59978389	13.10341726	8.292009538	11.97328009	11.92333448	12.08175853	11.62345445	10.7013529	12.22107404	10.70330225	10.23333277	11.82317036	11.85274609
ILMN_1651899	7.943003991	7.878623065	7.855828412	8.077252137	7.935950006	8.123803303	7.873119743	7.777707044	8.074665042	8.178317913	7.71795925	8.038635391	7.533336441	8.153118909	8.092084125	8.037679068	8.022246983	8.216405515	7.869938284	7.899511513	8.075633247	7.972402906	8.21822344	7.914519648	8.894726935	7.919741209	7.947006057	7.858804566	7.974469951	7.93196818	8.181005725	7.982965109	7.991802665	7.994760261	7.854671141	7.900563675	7.784800327	7.958429017	7.701363462	8.447553187	8.039098834	8.447386057	8.554645556	8.881350942	8.543390576	8.641761378	8.601237766	8.715165917	8.66986375
ILMN_1651900	7.971090429	7.834208139	7.977486424	7.647306338	7.863143605	7.64795116	8.193687337	7.644010108	7.626755886	7.644499857	7.60596777	7.668922433	7.511998563	7.654242165	7.626966568	7.588210709	7.531931687	7.649941546	7.610474242	7.985471439	7.757454512	7.684175406	7.700129543	7.615522266	7.560102388	7.87799494	8.326829435	8.280321801	7.750720137	8.90109044	8.293605938	7.783331213	8.68860274	8.543805288	7.894476695	7.858841109	7.611399582	8.418188947	8.470259888	7.671263801	7.624965083	7.701876153	7.594511831	7.622520947	7.520418761	7.646512324	7.552040436	8.304207121	7.61452161
ILMN_1651902	11.83521095	11.17878629	11.28923371	11.16054218	11.97145578	12.23907859	11.99353605	11.27090669	12.3866415	12.11627563	11.11513349	12.24414894	13.71550969	11.72434012	12.79402829	12.44264372	12.98290815	12.69793564	12.56822014	12.41731767	12.18392634	11.34760631	12.36287182	12.73792286	12.91818153	11.14628053	12.17596906	11.82737865	12.01850591	12.32056369	11.99499328	12.19304057	12.25126624	11.71186122	12.68058568	12.17177264	12.1779383	12.87997285	11.70078811	12.81767788	12.01259443	12.30751853	12.40951943	12.72912683	13.50747779	13.43036468	13.3466374	12.58394928	13.41563121
ILMN_1651903	7.66923956	7.623102463	7.665933282	7.709505026	7.68902562	7.631594501	7.733422422	7.595825814	7.62387701	7.684749302	7.770832655	7.83279429	7.51181544	7.7029014	7.737601584	7.690230062	7.72160226	7.679618503	7.672734113	7.721342433	7.754344205	7.705656196	7.694845289	7.670948445	8.4900828	7.716503044	7.722192877	7.683487864	7.821697993	7.723357926	7.705088063	7.689816098	7.659702362	7.650696495	7.653099793	7.581354566	7.647413213	7.633566903	6.948543767	7.73266129	7.591181593	7.726477106	7.621030275	7.678062189	7.587685495	7.760277914	7.596787132	7.793117086	7.748928732
ILMN_1651905	7.839939693	8.144660431	8.241156474	8.031402772	8.141455147	7.791781222	8.2475738	8.375786051	8.308116662	7.83403012	7.691133273	7.832565352	7.540752494	7.906226228	7.924851284	7.780713464	7.577935982	7.626203383	8.111742047	8.245142798	7.875861711	8.195116535	7.562685349	7.631180542	7.503431285	8.659167361	8.967345815	8.902669753	9.186263343	7.863316049	8.464515382	8.276424625	8.817151091	8.731624098	7.830005971	7.640935469	7.60785238	7.670981747	9.278960485	7.722907363	7.623797944	7.707300868	7.79428441	7.731177554	7.578652961	7.528097496	8.164052939	7.780970449	7.593464503
ILMN_1651913	7.658658023	7.611741764	7.645892911	7.709193927	7.647505633	7.686159804	7.577575752	7.713846008	7.739133246	7.770516945	7.595064376	7.582717864	7.902281501	7.681251332	7.689631279	7.682681364	7.648041407	7.645506367	7.633292847	7.763756958	7.694477774	7.637049767	7.673127477	7.600617076	7.602547916	7.648551938	7.670151837	7.7237225	7.736142813	7.740905322	7.727579958	7.694992564	7.687517715	7.653310106	7.641193468	7.590390029	7.700354379	7.6348908	8.198003024	7.726418219	7.559873245	7.734661463	7.631049322	7.673124814	7.722724854	7.736741423	7.658877967	7.711444818	7.758995922
ILMN_1651916	7.770743285	7.7794561	7.792210841	7.833950759	7.728327181	7.773009674	7.797529329	7.839334634	7.86434389	7.766382078	7.74333448	7.706636781	7.528803229	7.82616956	7.789968121	7.780131936	7.85595279	7.84807644	7.794978632	7.973666034	7.637381753	7.795735845	7.722394536	7.704005399	7.578418064	7.84148563	7.758066697	7.719118873	7.667527724	7.738318451	7.756128762	7.71726454	7.781209142	7.630829024	7.703136636	7.589616267	7.59670306	7.678490241	7.688629724	7.739163769	7.637699018	7.748072039	7.684442411	7.62720769	7.753940031	7.643954608	7.763280989	7.703769888	7.6985495
ILMN_1651936	13.17651442	12.19948078	12.20301144	12.92155756	12.84705035	13.62715383	13.02369299	12.41222296	13.727497	13.56728602	14.60765222	13.92357388	14.53761952	13.24182964	13.001183	14.03680088	14.46479908	13.74269054	13.55425763	13.40520335	13.33743605	12.69308129	14.29239042	13.34696315	14.61989959	12.27446078	11.07977541	11.37617251	10.82337352	12.55715918	13.68739693	12.8766599	12.67868337	12.15813356	13.63779748	14.36262748	14.54307936	13.76928762	8.414474704	13.71391062	14.58212258	13.67552876	13.99901273	14.20683809	14.07468906	14.93492164	14.45429437	13.83824804	14.21139384
ILMN_1651938	7.718303776	7.749044523	7.71942548	7.700062471	7.734628278	7.708562895	7.720820561	7.66845819	7.739640099	7.683834791	7.654509857	7.586406996	7.567599378	7.70606724	7.720749288	7.778067417	7.765249354	7.61633101	7.750579	7.734238032	7.719007175	7.753842601	7.579542439	7.71451514	7.621759483	7.697422426	7.700810422	7.732141613	7.63975731	7.693129662	7.707491015	7.699462828	7.67535555	7.692796712	7.684916939	7.617010014	7.67066104	7.660084431	8.454502108	7.78680967	7.659518964	7.684057583	7.693782945	7.702743728	7.840815549	7.719265399	7.834254907	7.62298615	7.698007504
ILMN_1651940	7.484069583	7.467972179	7.513861687	7.457925898	7.549364909	7.519201232	7.523383589	7.54689202	7.467601503	7.521860113	7.673138197	7.625139296	7.463175919	7.584313178	7.534105728	7.490984452	7.538524013	7.479294514	7.496191622	7.519179032	7.503274393	7.601538602	7.473851959	7.460192961	7.301904948	7.647430621	7.528150453	7.568049142	7.499255817	7.513004164	7.522614701	7.569946258	7.488973597	7.540447071	7.433472603	7.566725378	7.580737989	7.533105563	7.854162613	7.564176977	7.582662217	7.520704756	7.498250921	7.533327413	7.583524282	7.607159827	7.554949307	7.685965193	7.528128721
ILMN_1651943	7.839594455	7.849621256	7.818800019	7.796771778	7.767800601	7.96294536	7.807555932	7.765835569	7.856620077	7.82468698	7.669006734	7.876037305	8.104387445	7.777377652	7.786644009	7.835115351	7.789418147	7.883630057	7.739408579	7.814164483	7.855613203	7.756089874	7.764756754	7.915855314	7.927633711	7.842528641	7.797461536	7.783860215	7.802524134	7.766147253	7.765290085	7.84034857	7.824230745	7.864191839	7.892644286	9.161676445	8.270308959	7.789714769	8.255323311	7.835699125	8.110626537	7.855077202	7.804403272	7.903600284	8.111148365	8.012076057	7.853107993	7.880736956	8.081813119
ILMN_1651944	7.716085398	7.668144665	7.584676676	7.658239703	7.698484646	7.6088634	7.651906804	7.579597277	7.680379455	7.662782942	7.560151619	7.766051579	7.430532464	7.649049951	7.660071572	7.680480896	7.780005026	7.714391886	7.624496685	7.629902109	7.745548459	7.674925503	7.621863175	7.70506827	8.940435242	7.658098954	7.713676542	7.735866287	7.721266298	7.596778562	7.709615695	7.699909567	7.736391375	7.669462408	7.552313034	7.57635577	7.565203284	7.653191103	8.710775386	7.673243469	7.688967985	7.687380358	7.663787407	7.580442208	7.591991755	7.66284248	7.662827088	7.623437523	7.830281997
ILMN_1651949	9.611302963	9.580997225	9.436647382	9.564046965	9.988481434	10.22432256	9.189710474	9.884561164	8.986366001	9.791018788	7.681977561	10.23512175	8.550205838	9.585837792	9.840259354	10.31077965	9.086467662	10.07703373	8.586551318	9.335639921	9.487578257	9.680991868	11.01782025	10.3800214	7.76152174	8.761356149	9.703302437	9.739979748	9.796040094	9.806842734	8.715024472	10.11052641	9.669902741	9.884045374	9.636690329	10.42198033	9.923332563	10.21639709	9.241624068	9.4659761	7.87256043	9.406177142	9.781787008	9.479820819	9.96560299	9.524222234	9.336050737	8.809982408	9.842565747
ILMN_1651950	7.652725206	7.682159798	7.559756233	7.586305993	7.93859306	8.015761746	7.529016378	7.639915797	7.509896345	7.412661193	7.518104591	7.554301892	7.356219296	7.597036035	7.678611047	7.63420852	7.525233896	7.677032124	7.484549296	7.521340765	7.631770672	7.799231691	7.540365633	7.970499717	7.403543793	7.490118554	8.030172541	7.76404035	8.00167624	7.540347622	7.448645477	7.603937006	7.739469118	7.794205705	7.619103762	7.586934104	7.591292151	7.678382807	7.958610871	7.59499636	7.502447806	7.702076424	7.574063168	7.57081283	7.507861417	7.534738986	7.575381169	7.557219327	7.505984206
ILMN_1651958	13.6753156	12.24137831	11.57905849	13.20423217	13.3309877	12.2855186	13.6959238	13.3608556	13.66861222	13.63157761	13.48170919	13.52903779	13.85741237	13.6462529	14.25834323	13.77144984	14.28743222	12.84926822	13.9428557	14.36317034	14.35047528	12.92308534	13.30118157	14.14919442	12.78470866	13.77996812	13.6512723	14.519953	12.71123568	14.46203276	14.7635108	14.53376427	14.51739312	14.81903956	14.45468749	13.89743427	13.15237765	13.60150744	9.09784821	14.03066457	12.19293716	13.05642374	12.4290466	12.65289813	13.0717436	13.41679944	13.48569025	13.94123695	14.3471643
ILMN_1651964	8.75338475	10.50050853	10.08896402	9.113053446	9.674442621	8.933095187	9.194305516	9.926055766	9.386583302	8.953336065	7.900458361	8.439809155	7.527620874	9.159161497	9.00321599	8.521010977	9.178704407	8.407606896	9.275306564	8.740055591	8.75096159	9.985665054	8.270439448	8.494627182	7.568766957	11.96193181	10.96169936	10.94990158	11.29615933	9.69080305	9.526774219	10.24539756	10.1752785	10.9896561	9.238886685	8.211716519	8.652023999	8.900935345	8.205191252	9.371261413	8.104633213	9.051821397	8.745743328	8.227743426	8.36132873	7.787222047	9.442582418	9.516422482	7.899004275
ILMN_1651966	9.883290784	9.812864201	9.105808137	10.32582856	9.383497051	10.97532048	11.29211663	10.76012025	11.99306894	11.11581875	11.93753634	11.82520485	12.64285278	10.72567727	10.74805379	10.82880984	12.06023223	11.71294172	11.00485185	10.89914427	11.106047	10.31059307	11.88498826	10.81286759	12.04389584	10.02909161	9.819615517	10.04015435	10.04330747	10.79268591	12.70101506	10.55335048	10.56369379	9.724764814	11.60935703	12.69342787	13.12102389	12.87509074	9.572866147	11.54558284	12.82919364	11.78711633	12.44930192	12.0395082	12.89862429	13.22770505	12.41123534	12.43587926	12.89850274
ILMN_1651967	8.716647048	8.638550256	8.919261935	9.177056665	9.155842038	10.37218873	8.200612186	8.737138444	9.416893148	9.193147089	8.348213489	10.42318246	7.540787992	9.110176648	8.992530432	8.037263621	10.40285545	10.30852227	9.685774351	9.187304901	9.645711991	8.442295765	10.40561747	9.602956373	10.23703784	8.509499734	8.447413669	7.974735125	8.001758691	9.234748719	10.00988629	8.464620886	9.449960143	8.469155192	9.26994741	10.42311318	9.346498655	10.19801801	9.616176999	10.22510515	10.8858666	10.83434044	9.792669267	9.906327767	11.57225485	8.013355302	11.62805097	10.68782279	11.9547779
ILMN_1651980	7.886579658	7.995243039	7.984771178	7.882452167	8.044765185	8.052021647	7.862094222	7.857647508	7.962592709	7.976515546	8.33114243	8.087522319	9.945695584	8.000072592	7.90451282	8.150299368	8.058419861	7.95084715	7.967000364	7.924929829	8.085934286	7.881860022	7.817256916	7.781058436	10.16489681	8.02162485	7.870504054	7.877733605	7.872484704	7.848950769	7.842631041	7.964377516	7.903198569	7.911489836	7.922181808	9.314926083	7.860306414	7.906039983	9.862360322	8.103432444	8.150455607	8.397854687	8.08286468	8.014683095	8.0697006	7.961808591	8.02238771	7.973850903	8.082093463
ILMN_1651984	7.866053958	7.750916572	8.15519536	7.7415323	7.802948094	7.766794278	7.911188227	7.782605148	7.740463789	7.747949077	7.892111134	7.791942592	8.419350367	7.715238406	7.761559979	7.737933532	7.795710561	7.763027054	7.721573076	7.793819835	7.704261923	7.681286941	7.586025119	8.21937562	7.527868183	7.734448654	7.702324082	7.701103833	7.757442832	7.796195193	7.762580093	7.785150987	7.632471135	7.805801299	7.750096437	7.604431609	7.683669704	7.764390254	6.974567594	7.798557175	7.860353885	7.791267339	7.812354553	7.692915997	7.660573452	7.711707556	7.646260877	7.691107481	7.638784995
ILMN_1651987	8.285735004	8.791656291	9.006465906	8.396379592	8.575968599	9.68868884	9.04745162	8.767751789	8.114551881	8.954291441	7.655009212	9.708384614	7.734715639	9.115998074	8.699631764	7.704728252	7.787452303	7.575480287	9.254524089	8.616979411	8.614366656	8.656303099	7.814591559	7.708234867	7.566993768	8.346422797	8.625756145	8.487707363	8.690532719	8.353002335	8.901782106	8.906380069	8.497433275	8.57507253	8.075547533	7.596785462	7.538670359	7.699558012	7.805945073	9.600172804	8.440136544	9.708738522	8.556389345	9.188848565	8.451923076	8.516558592	8.897038013	8.724836057	7.76347453
ILMN_1652000	7.604164654	7.685493113	7.697463644	7.733251048	7.696950678	7.676825533	7.681721773	7.715803313	7.802876791	7.740316055	7.727813643	7.746064775	7.540015572	7.652109872	7.747442085	7.788579923	7.687226528	7.784843397	7.707478024	7.746848806	7.694700418	7.671305452	7.616765884	7.675766101	7.569011828	7.718353947	7.712166993	7.7247995	7.727723532	7.71060194	7.723945407	7.616908188	7.662672021	7.768238609	7.629121673	7.549666005	7.626894854	7.62290989	9.930323999	7.669144767	7.550134354	7.72590689	7.699816714	7.753325936	7.642467966	7.603647283	7.777496102	7.700219499	7.832025832
ILMN_1652003	7.689621488	7.701105611	7.767568376	7.752894346	7.780197324	7.701641399	7.738687636	7.745534928	7.812992513	7.773642447	7.667349823	7.706606552	7.525408094	7.628990867	7.749568943	7.696128068	7.634588615	7.718346908	7.72057014	7.633111541	7.654833469	7.740944077	7.655318196	7.644429465	7.55910431	7.81983564	7.753074971	7.816601118	7.843819072	7.635432766	7.768277738	7.754875903	7.757920098	7.752717131	7.727244928	7.590727012	7.650238189	7.724684403	7.754015715	7.740423093	7.646616368	7.663997244	7.695012647	7.656530812	7.631161458	7.911428911	7.662778183	7.675842646	7.699633315
ILMN_1652006	11.85897166	11.24212259	11.18890552	11.82112173	11.27705741	11.95371406	12.16463106	11.74869893	11.29803397	12.53005392	11.62612611	12.24020366	7.47312578	11.93436483	11.51513459	11.53490566	12.34536095	12.57723287	12.12325904	11.646511	11.87530687	11.71597208	11.49749792	12.17771794	7.6577896	10.8222915	11.1771658	11.27094095	11.06363532	11.76750548	12.17458318	11.43325251	11.95124806	11.46833874	12.13502814	11.78884798	12.51869105	11.96592846	8.367103434	11.96610034	12.21701637	11.10773938	11.84882473	11.75340011	11.46470381	12.05343978	12.09428574	11.70018328	12.38062761
ILMN_1652008	9.804379759	10.5248667	9.996408054	9.661763879	10.70307859	9.600092466	9.679166181	9.65402686	9.396434226	8.968321451	9.943909067	9.127650296	7.596397384	9.50648509	10.40935128	9.951004148	9.520335475	9.542062152	9.636090745	9.747633439	9.114198642	10.53933787	9.009660236	9.040436105	11.40354328	10.61131713	9.862812845	10.32983191	10.2176463	10.46062019	9.289215897	10.39447711	9.799980196	10.10224454	9.811914345	8.03019904	7.779596651	10.2849137	9.9690225	8.796199751	9.143949581	9.653848163	8.787908812	9.718226277	8.734048518	7.674638644	9.582004778	9.779253078	8.092261161
ILMN_1652015	7.832376838	7.729527575	7.754971187	7.676260333	7.76753391	7.729411172	7.665781742	7.778980074	7.75785525	7.702522253	7.707850064	7.827327176	7.586103568	7.717077945	7.711858312	7.686745383	7.824100682	7.818219539	7.729513111	7.688394551	7.767428427	7.694212219	7.621901871	7.691028097	7.936558617	7.817412899	7.753646433	7.773936858	7.695411411	7.760856701	7.76885644	7.753065668	7.787415444	7.782918166	7.734134213	7.59578334	7.802536853	7.678077541	9.496758056	7.774088325	7.678377838	7.754476641	7.830499004	7.732501799	7.75849482	7.723381892	7.784743986	7.636447602	7.751930598
ILMN_1652017	7.505683505	7.825464336	8.03279279	7.975445779	8.170632191	7.595603823	8.306883324	8.830783755	8.937452364	8.370829393	7.680232761	8.715902704	7.502530147	8.036514083	7.989464102	7.545441501	7.52239347	7.517117228	7.51923523	7.532109249	8.910392738	8.331374136	7.577841951	7.995134572	7.562179057	9.271513229	9.881898361	9.298112007	11.64489102	8.932345342	8.089791482	8.886264297	8.829503811	9.353464437	8.547647955	7.765577061	7.321376036	8.191876475	7.449409934	7.556976117	7.727137583	8.357961822	7.51450354	9.062709997	7.649002672	7.554228917	7.630342562	8.678922279	7.568234866
ILMN_1652022	9.012821882	9.362653951	9.22787947	9.242459954	9.259451788	10.03607799	9.251532712	9.159206597	9.847295759	9.452672627	7.695050984	8.926241726	12.89877522	9.475571487	9.336820042	9.251079997	8.49970875	9.479495422	9.46037186	9.010239545	8.721674153	9.484818533	8.12303826	7.918110631	7.550691871	8.892619784	8.747166307	8.787754299	8.981832392	8.649459578	9.160699564	8.861948584	9.805814277	9.409010636	8.75034788	7.583233874	7.655751214	8.195840355	6.92590583	9.783165612	8.67890183	9.241898302	8.642656285	9.232438101	8.680489761	7.833166837	10.34825787	9.065931255	8.836146905
ILMN_1652023	9.939576581	8.683214452	8.486753792	10.41570492	9.136644128	10.51361489	9.663450404	9.087471589	9.885949865	10.36209906	11.31265973	10.74865816	7.509582791	9.919952186	10.42268359	10.03433594	11.21652059	10.6533978	9.737203785	10.38745643	9.520027063	9.197543967	11.99472514	10.07434396	7.516301248	8.521737838	8.514653397	8.407438855	8.730506683	10.0713223	10.72641829	9.425184153	10.23119552	9.442199699	10.87631774	10.75672371	12.41708452	12.14401149	11.02289453	9.809962915	11.31190327	10.60744161	10.62229394	10.74530258	11.29048919	12.02197561	11.49121973	10.79384012	11.58150327
ILMN_1652024	11.1452219	11.64763352	11.77652803	10.27039072	11.53693988	9.644707534	11.06736264	11.5714172	10.15484604	10.26385422	11.89148569	9.96648068	7.49341257	10.15049971	10.83468488	9.162012735	10.4305092	7.558670705	10.3760557	10.77670051	11.06779767	11.24021994	11.43386366	12.78835769	7.526552111	11.33326848	12.16683273	11.97167856	11.68917001	11.83594768	10.68539833	12.09506339	11.2038396	11.85260886	12.3692524	12.53512457	11.98264887	12.43365103	6.821483565	10.16476378	10.66576738	10.34216425	11.10944927	10.05751372	10.96388782	11.01911153	9.773711157	10.51477671	9.199886713
ILMN_1652037	7.649126026	7.569490011	7.650563437	7.674402412	7.642241923	7.678709412	7.672216901	7.592882231	7.647549956	7.613880404	7.650643626	7.676891919	7.518549475	7.584262476	7.694165095	7.571334309	7.668802279	7.607390128	7.650849559	7.639395565	7.586573792	7.676306496	7.747464506	7.731944686	7.525419302	7.635168356	7.604220655	7.71818274	7.641469244	7.615008316	7.653429055	7.601071867	7.54615491	7.678229469	7.614134353	7.583261088	7.601505981	7.639765856	8.241423337	7.644350317	7.726240715	7.577742885	7.65031031	7.571206852	7.657932342	7.601799121	7.62038795	7.634950586	7.664409123
ILMN_1652056	8.604507319	8.337294669	8.584140872	9.443925865	9.208307677	9.329917153	9.176798414	9.572699607	8.528306713	10.26694823	8.232641536	9.289510657	7.426503408	9.606972436	8.220659206	7.650988246	9.470539092	7.585889872	9.247147894	8.918730447	8.165619526	8.745198594	8.046029377	8.78217367	7.525153187	9.679691775	8.912479654	8.608959638	8.238198351	8.84692833	8.401002878	8.208801778	9.033245022	9.086885134	8.746611645	7.69245795	7.925103429	8.553007384	6.753586521	9.258240362	8.35365655	8.186916908	7.955640927	7.812544836	8.142596368	7.852126595	7.570794701	8.70849953	7.692133292
ILMN_1652065	11.49395416	10.97958625	12.00550779	11.39175206	11.62107579	11.50948035	11.85616021	11.72240864	12.01054314	12.05194002	13.85999553	12.08850977	13.04680294	11.08973105	11.55753035	12.04041114	12.99075233	12.53657968	12.81047757	12.80073711	11.31783398	11.4708339	11.36722036	12.55437799	13.41087714	11.879066	11.79204763	12.68917777	10.28737953	11.32545371	11.1406068	12.25061817	10.84991971	11.64594953	11.00383879	12.12706873	11.63607793	10.79316309	9.493386906	10.96671337	11.3778923	11.24322068	10.10791994	10.54457184	10.98753609	11.90713918	10.85425447	12.03388698	10.87655164
ILMN_1652066	7.711869254	7.670057046	7.650499508	7.55761519	7.616871067	7.569378389	7.494989049	7.593251873	7.569586715	7.526635627	7.584924888	7.598127826	7.395745615	7.616844035	7.599747013	7.573421176	7.585375713	7.641979057	7.606592613	7.549643264	7.573988414	7.522277357	7.571746445	7.600475559	7.535579201	7.635331627	7.58951425	7.624580396	7.554091598	7.67109417	7.633489054	7.633931023	7.571381695	7.647225645	7.593468159	7.577287526	7.624396027	7.61597803	9.689601126	7.642733534	7.59711527	7.650024479	7.582609653	7.605950184	7.733411945	7.62221222	7.664377681	7.576421846	7.553267476
ILMN_1652072	8.35359652	8.158224594	8.177663188	8.159224574	8.196654662	8.324704661	8.141208522	8.375288069	8.522842721	7.767591547	7.513185329	7.774299478	7.526658086	8.237393044	8.129422442	7.68033878	7.577090155	8.471720083	8.448371391	7.627802324	8.061217449	8.17950991	7.683199249	8.555595322	7.558539408	8.488478992	9.019879087	9.329374461	9.008026711	8.110160467	7.900124384	8.386101731	8.219103469	8.589484628	8.033644282	7.806685423	7.679303472	7.912094871	7.250642776	7.687755059	8.116756332	8.20201577	7.743166021	7.999449264	7.902292555	7.620392306	8.650976271	8.220513542	7.792003554
ILMN_1652073	7.578299421	7.632597996	7.620023775	7.617988974	7.589260895	7.657510526	7.606967067	7.699672009	7.618375619	7.506710249	7.792588177	7.577603864	7.535268896	7.582847548	7.784768184	7.687058282	7.612600981	7.6749172	7.582619653	7.665200177	7.648561786	7.670148615	7.567246719	7.642355541	7.759388844	7.669080383	7.70099671	7.700436883	7.647433961	7.681754904	7.621263367	7.609833414	7.642235968	7.634506415	7.666506267	7.557387145	7.692693065	7.638766668	8.470054976	7.606941345	7.580124811	7.621040128	7.584514465	7.605468794	7.553282485	7.689390808	7.687790446	7.69070313	7.584744579
ILMN_1652079	7.589665723	7.627694572	7.604048647	7.519905968	7.564499013	7.590603639	7.611021286	7.55339905	7.636991842	7.638849917	7.673251487	7.590016065	7.511531189	7.601350494	7.607605452	7.575699237	7.534603521	7.47451456	7.549715601	7.571908637	7.517671016	7.563069963	7.650148288	7.622258421	7.561971448	7.630640633	7.549962342	7.637409021	7.570783333	7.503541337	7.65408267	7.584800321	7.551282365	7.581912503	7.651155912	7.574596428	7.554656955	7.603060642	9.835354587	7.658676457	7.592889086	7.628250499	7.683249422	7.527817247	7.626643155	7.619373983	7.599867858	7.521998731	7.635002357
ILMN_1652081	7.498560127	7.625367131	7.640459339	7.57809567	7.621593083	7.59268089	7.664336154	7.653903452	7.677278942	7.6388785	7.459605608	7.643999283	7.498224762	7.660924774	7.57223549	7.583552887	7.707874425	7.575949632	7.624303445	7.541708367	7.679841937	7.649530966	7.659864972	7.635591577	7.549278384	7.661047705	7.618872919	7.57267464	7.615737929	7.593467579	7.63845729	7.627382868	7.690332341	7.698047624	7.604520589	8.037188637	7.616921984	7.644356313	8.764991492	7.604710013	7.606176205	7.619103276	7.593901405	7.639147777	7.65305638	7.674885614	7.713727784	7.527507993	7.571165546
ILMN_1652082	11.0556952	10.80870417	11.08034425	11.11569831	11.20729158	11.07011577	11.00368427	11.38784774	10.4189459	11.2250118	11.73634665	10.78071653	12.14737471	11.00165223	10.09555365	11.12907712	10.94973187	11.11318156	10.83165046	11.65490813	11.07874436	10.67134257	10.68878291	11.79520485	12.53540326	10.88479356	11.31793818	11.51156197	10.84341149	10.27893061	10.375755	10.5600506	10.82365576	10.76351481	10.95946536	10.99525058	11.78908072	10.84930807	9.836178713	10.10042571	11.26913713	10.9504303	10.41287995	10.21957281	10.34849978	10.8075485	11.00815547	10.29430189	10.66788658
ILMN_1652085	14.29064232	13.87295193	13.75996609	13.44559231	14.22487935	13.69322654	13.85512233	14.08000067	13.460649	13.53423049	13.60726311	13.65679425	14.07664872	14.00472925	14.14829197	13.96004369	13.60906988	13.17516663	13.56392452	13.38040293	14.42636443	13.51122835	14.53558737	14.72427719	13.20074011	13.73148084	13.95706737	13.59585169	13.88886689	14.62263979	13.7456201	14.58495562	13.9615148	14.26153824	14.44925822	14.79152576	14.74540288	14.90046757	9.721821191	13.8099999	14.52952133	14.15510115	14.50974964	14.26376357	14.17537069	14.46525396	13.73549708	13.96638914	14.08985889
ILMN_1652088	7.619595933	7.574398769	7.605093228	7.775722561	7.598477213	7.628425063	7.665324293	7.665531218	7.856380498	7.758884454	7.717734504	7.587436194	7.519725477	7.584295767	7.483591621	7.757351064	8.261757708	7.590118281	7.563237262	7.550088498	7.713642166	7.506246317	7.607454002	7.577010777	7.611683109	7.63924059	7.719959338	7.74368634	7.663061598	7.59394017	7.698049454	7.571014623	7.630397012	7.665336421	7.716689083	7.580271992	7.622976507	7.546925575	9.060323874	7.643226959	7.548384576	7.612676267	7.594763367	7.559731916	7.590877389	7.633199421	7.595711152	7.603003716	7.571687028
ILMN_1652098	7.502975527	7.565682886	7.580673549	7.658808749	7.599698378	7.574659693	7.672954719	7.591213725	7.587615437	7.546548748	7.610336437	7.645643441	7.506975233	7.614491737	7.604072566	7.71626703	7.531511606	7.61770074	7.592473055	7.581726305	7.535371104	7.582431362	7.611345774	7.659109507	7.560823802	7.534413113	7.625141595	7.605755541	7.628434856	7.502610164	7.529249137	7.632366264	7.538439634	7.554617351	7.665014435	7.72434938	7.700840356	7.5479632	6.969852992	7.599227439	7.589256469	7.584841948	7.487712939	7.611331743	7.590355752	7.452061263	7.59911774	7.541484083	7.526320094
ILMN_1652104	7.505475228	7.541601599	7.557233503	7.530894226	7.578661866	7.645368724	7.590843228	7.566718504	7.574276706	7.646679693	7.614799546	7.609733873	7.500383174	7.604059841	7.616050661	7.587960616	7.551275821	7.555166759	7.577410913	7.635589017	7.56136788	7.499508765	7.65565207	7.608386743	7.564010808	7.591671537	7.580754748	7.6143539	7.610228736	7.667583179	7.658178999	7.569976724	7.727368411	7.639943018	7.570673473	7.584772392	7.533093822	7.64670243	9.201500255	7.704991929	7.57535158	7.612511479	7.583696549	7.561677904	7.547844459	7.606317125	7.683933363	7.642488533	7.755963637
ILMN_1652110	7.661351926	7.71036809	7.832407583	7.732825463	7.74464706	7.741258146	7.832722952	7.781344531	7.742639468	7.773309156	7.635946933	7.622664422	7.881253889	7.719528159	7.724533039	7.791315211	7.783922616	7.754533003	7.776307075	7.6894608	7.902768295	7.704405362	7.89958176	7.671656843	7.974710839	7.747755708	7.739140779	7.720581138	7.792721789	7.713632039	7.685549244	7.667651581	7.560409731	7.710563147	7.661681519	8.243619177	7.719475523	7.562652799	7.942516676	7.71094455	7.926041108	7.743668456	7.687582191	7.740824014	7.64818056	7.956957143	7.63308983	7.778151609	7.672914839
ILMN_1652113	7.782542082	7.860705501	7.778850921	7.701625224	7.77251561	7.770975631	7.783405819	7.757154349	7.823077697	7.888749517	7.856730456	7.852487394	10.02933176	7.814246754	7.748360598	7.886416123	7.961508849	7.899240355	7.874038266	7.840230112	7.883187138	7.804307724	7.956111313	7.797640014	9.366473356	7.774711854	7.780486488	7.751759942	7.733023793	7.758393489	7.788244985	7.829859678	7.795021062	7.776867625	7.80686983	7.631343045	7.790821189	7.954832025	7.610937651	7.800308122	8.025675065	7.732497777	7.820472171	7.87327884	7.823817253	7.929410785	7.82458465	7.729557964	8.01597614
ILMN_1652123	8.214038659	8.13525456	8.080895758	8.082370685	8.28805582	8.162104085	8.217336648	8.084627312	8.306437612	8.135689628	9.666767965	8.270226822	10.97306938	8.134174635	8.14418681	8.198815058	8.40691456	8.507125635	8.22640882	8.1029952	8.260434229	8.068742265	8.551527099	9.618313218	10.85004158	8.306571939	8.174168124	8.112379882	8.116656299	8.485531248	8.180998378	8.425929516	8.239716818	8.051423229	8.517979276	10.63570535	9.895922246	9.556075197	7.793542369	8.232879236	9.203579688	8.58321292	8.819563045	8.439956758	8.768359947	9.144262679	8.392342147	8.344042363	8.760015797
ILMN_1652128	9.550966431	9.43636574	9.768285175	9.395017949	9.629121299	9.566584799	9.74829192	9.626003968	9.709560971	8.968985119	11.07540117	9.312547063	10.26681347	9.322842591	9.265747859	9.24507983	9.925561053	9.947709367	9.628968525	9.570801889	9.999384097	9.813061675	9.281700637	9.248212641	10.8949274	9.743903213	10.19340591	10.46985187	10.67133477	9.653588518	9.489410143	9.719242934	9.905651519	9.743280744	9.345930354	9.036964297	9.524873162	9.197597018	7.832291756	9.439982345	9.225454156	9.224142476	9.248621615	9.177907291	9.214300933	8.777154477	9.447843848	9.900855186	9.686686473
ILMN_1652132	7.852820569	7.989505473	7.963258697	7.817397241	7.791418539	7.853022628	7.869652397	7.850077315	7.93063399	7.942794578	7.68920943	7.959754525	7.54605953	7.802489071	7.907174835	7.903632291	8.128145761	7.946174121	7.869121689	7.832102958	7.807182682	7.897402444	7.955440039	7.80976499	9.107261078	7.800064981	7.836693614	7.864569868	7.87199508	7.806207434	7.7946813	7.844977299	7.850182111	7.803045228	7.888054856	9.369188817	7.870194376	8.008561004	8.969412266	7.961418605	7.897645422	7.844282676	8.058667419	8.041931472	8.127413748	8.0542629	8.003039105	7.863590998	8.175783875
ILMN_1652137	8.086042638	8.442811669	7.943139648	8.250416538	8.199946362	8.798159765	7.848911221	7.936805473	8.109770126	7.603007122	7.695657995	8.400633242	7.515292527	7.726111765	8.419081123	7.591544552	7.573123574	7.518533973	7.541797822	8.556970561	7.815928684	8.002507719	7.931084446	7.499592868	7.533430062	8.115345981	7.949576443	8.033818266	7.936610249	7.961131692	8.43868377	7.838893553	8.697370025	7.96448997	8.150335398	7.574164497	7.53067467	7.677119746	7.5510914	8.732615111	7.53779758	7.859654983	7.643556227	7.474261542	7.76152594	7.589815261	7.500048667	7.518666763	8.351006663
ILMN_1652144	8.166861625	7.943531374	7.969858637	7.931883879	7.971329522	8.069716968	8.058659209	7.954337038	8.082608706	8.000966455	8.927421698	8.150911311	11.11781374	8.029658853	7.968870826	8.108041437	8.373412931	8.355273246	7.989711534	8.004857436	8.202578402	7.916184486	8.274731508	8.49239878	10.61912117	7.925365284	7.91287989	7.89248	7.887963534	8.124945525	8.071860608	7.965948162	8.003237345	7.943263837	8.1225138	8.527740723	9.471819154	8.788998852	8.977598513	8.027335328	8.793306979	7.994749891	8.432734176	8.321255397	8.366636767	9.297914734	8.22562635	8.136527451	8.565417102
ILMN_1652147	7.762535094	8.227626436	8.42067819	8.184058586	8.113869994	8.341848523	8.400785262	8.308417217	8.687682262	8.223298652	7.748103102	8.271186239	7.52989355	8.465198012	8.10362051	8.204179052	8.189467904	8.162294149	8.122578075	8.008007832	7.742284177	8.465499439	7.657231249	7.686753211	7.68709928	8.669080657	8.18399073	7.996164298	8.286382448	7.866548813	8.862992456	8.05289533	8.450773927	8.112441491	7.770277796	7.620271924	7.821814547	7.662471807	8.585816618	8.259783264	7.736057531	8.120261141	7.723399482	7.956136527	7.648163296	7.673030413	7.967195422	8.017400766	7.742605651
ILMN_1652151	7.68313443	7.668515796	7.692877797	7.655437084	7.707055643	7.704073978	7.775083406	7.722251656	7.731591164	7.662459735	7.712785037	7.73567826	7.84197554	7.730273489	7.652204963	7.629182823	7.681691081	7.747408721	7.709600571	7.727508565	7.720173266	7.707450554	7.765988156	7.708582047	7.555742098	7.719642354	7.654571317	7.687327365	7.661173436	7.789264548	7.729596326	7.728377156	7.829055396	7.699671895	7.720975891	7.98675335	7.742610663	7.667488412	9.077915662	7.689700205	7.631681682	7.721358839	7.767161538	7.70076333	7.768858824	7.806200471	7.653604264	7.620562267	7.586107731
ILMN_1652155	7.474648881	7.56871265	7.578092368	7.527026135	7.641496846	7.577642284	7.587859124	7.578367957	7.593126938	7.521504069	7.633882513	7.55774955	7.24601194	7.511856718	7.596355061	7.587032525	7.571148926	7.482341374	7.535890461	7.581703134	7.509386171	7.593419341	7.482358735	7.62056848	7.397479721	7.56486245	7.636867559	7.558192326	7.647789197	7.54879902	7.615556404	7.511426368	7.634898127	7.635479486	7.6207204	7.607286191	7.620686067	7.573255488	6.560645581	7.579782799	7.538494294	7.569799645	7.481941368	7.636999294	7.510706455	7.638522926	7.562757622	7.563817048	7.617053855
ILMN_1652160	8.688136939	8.789923445	8.743500569	8.817090861	8.53303641	8.854444406	8.814021146	8.614352684	9.080707892	8.991959894	8.330461106	8.481524736	11.22366552	8.756037891	8.612197637	8.258119262	8.766012477	8.860689691	8.631146912	8.678146542	8.802491704	8.776963337	9.036189539	9.221688699	8.163941134	8.755888213	8.769296842	8.795312605	8.986914011	8.678977666	8.470100975	8.538364249	8.669675582	8.722482834	9.054135471	7.852240148	9.67303868	9.546073893	9.038580411	8.910142634	9.28970199	8.942588182	8.967226651	9.187091929	9.192909079	9.3947118	9.238386825	9.021327048	9.437902934
ILMN_1652161	13.14825048	11.52627717	12.10930978	13.23394499	12.22904829	12.68300134	11.56797673	10.12783475	12.49131325	12.42282361	12.54227883	12.68069625	7.845693721	12.8273911	11.76423654	13.85797255	13.56687524	13.43988211	13.10965091	12.86409433	12.1775797	11.20998654	12.47445324	11.81377242	8.120065042	9.279470059	8.976876634	9.128942721	8.690051741	11.62482824	11.09388149	10.04837176	10.28177541	9.843076985	11.67609093	11.29687187	11.82919278	11.57320114	9.697416643	12.12191752	12.81176963	12.21259968	12.1444412	11.89967351	11.77929447	12.89037236	12.82493262	10.9573563	11.71751289
ILMN_1652163	10.26958361	10.51904173	10.21220386	10.39013628	9.916859869	10.56557142	10.15979738	10.78837193	10.84321781	10.90320499	9.619122416	10.55958232	12.39192111	10.13052852	10.23735142	11.26581735	12.02622376	10.23901568	10.56304043	11.00414911	9.740672366	10.75501854	10.17939718	10.13573172	11.75946243	10.79978332	11.81143714	11.72337721	11.65627825	9.789372565	10.5983446	10.69185186	10.71304507	10.44825965	10.1375242	9.346278456	11.04044385	10.49211438	7.602421136	10.33957404	10.62980124	10.12220806	10.38603592	10.83726026	10.60384563	11.12772861	11.31154736	10.65951463	11.02241155
ILMN_1652164	7.625731708	7.800208425	7.774668584	7.791620519	7.680191043	7.720417162	7.810421223	7.813545216	7.777724884	7.866375936	7.704625348	7.767123455	8.589847717	7.712080247	7.720331778	7.833707463	7.982204877	7.940480251	7.789493537	7.778966413	7.721665306	7.750626389	7.741915261	7.715637558	8.024826224	7.743424493	7.695349407	7.768383533	7.813747758	7.714078867	7.788972042	7.777731708	7.751873322	7.748394147	7.808989424	7.677335796	8.032586732	7.868959644	9.532726765	7.741216843	7.836268965	7.813529203	7.84046196	7.972922809	7.960344614	7.976711465	7.971759599	7.950762335	8.030223354
ILMN_1652166	8.152740638	9.413288358	9.004213192	8.044350578	8.454748517	8.212853638	11.19582555	12.21060117	8.789417459	8.834338844	7.529663962	8.291568496	7.539306846	7.609620045	7.983154452	7.654683139	7.742848387	7.755434497	9.985508422	9.139698619	8.856809255	8.082982779	8.221804875	8.879640496	7.538448369	7.870532618	7.967222094	11.84271892	11.49818577	7.845008023	7.71936783	8.295281455	10.61801707	8.947159951	11.15204635	7.605224541	7.835783084	11.69226159	9.678959414	9.894474504	7.732952325	7.588365996	7.701483458	9.984501781	7.868852555	7.698662137	7.642648596	9.314411165	7.697021428
ILMN_1652170	7.729655085	7.691974734	7.647277328	7.777538879	7.807069396	7.785954222	7.67187677	7.692873815	7.823687141	7.782520895	7.680529268	7.623731083	7.501037316	7.743195819	7.747787131	7.893313192	7.828045669	7.628089106	7.689786774	7.667171151	7.680257856	7.723468379	8.346624077	8.670465158	7.560460919	7.783872847	7.704820816	7.754629947	7.69470526	7.85337066	7.741088317	7.718720414	7.767957235	7.765478331	7.926967343	9.432838163	8.681907661	8.242881204	8.703439065	7.759422068	8.607137967	7.878175192	8.03413007	7.895141068	8.197235666	8.514016841	7.970271005	7.942087386	8.289604787
ILMN_1652171	9.145252409	8.579463402	8.366341836	8.614824605	8.865062304	8.876147642	8.637855973	9.650107958	8.897790936	7.75445245	7.753276066	7.783509974	7.533947878	8.706914211	8.429900117	7.592200386	9.167268978	9.847537649	8.60519677	9.509351866	9.428560453	8.313921929	8.569942187	8.367515458	7.537796891	8.132508005	8.099918094	8.386443835	8.166841802	8.712485089	8.394667914	8.83486869	8.375539347	8.769175344	7.682694344	7.839029467	8.199974171	8.572481989	10.41318677	8.072732238	10.1284135	9.537555249	9.726340081	10.39076229	9.230737146	7.582371145	10.9408888	10.2796378	10.75909889
ILMN_1652175	7.632354835	7.595697642	7.541976933	7.45522295	7.517307419	7.720399611	7.577993896	7.612075325	7.616591487	7.576296095	7.417199778	7.595034545	7.467495467	7.601829809	7.587600491	7.550502076	7.68145498	7.605049419	7.572502213	7.717871178	7.597482247	7.598231592	7.521166885	7.631807253	7.560247422	7.638707129	7.570408567	7.547187419	7.612650539	7.538265657	7.589337547	7.590840415	7.590571675	7.596992371	7.533699061	7.583607484	7.671022538	7.616085845	10.64932533	7.575948322	7.56927797	7.515020142	7.511780244	7.534046389	7.567128226	7.687778925	7.582418397	7.638395376	7.635307767
ILMN_1652178	7.790138674	7.716474293	7.731426701	7.754212664	7.741036136	7.786944992	7.753362596	7.750981245	7.733693893	7.728690942	7.645748629	7.815923125	7.659178137	7.695334259	7.755711466	7.699726468	7.732298863	7.664436443	7.825477229	7.767987044	7.700523915	7.764694238	8.008937625	8.21439089	8.506771298	7.698443484	7.686065387	7.865953623	7.761476818	7.778730378	7.742692244	7.758730842	7.665525098	7.744183654	7.775566815	7.920901027	7.888031876	7.786161317	9.641789923	7.753015926	7.998936584	7.781776798	7.793138821	7.820477213	7.850409791	8.169011694	7.814106071	7.715072842	7.824794451
ILMN_1652181	7.637428702	7.660057446	7.690245436	7.687823884	7.717520903	7.670478864	7.559652282	7.751204169	7.694037004	7.680250035	7.62221099	7.667649064	8.47471139	7.672406911	7.658944719	7.595539096	7.603966364	7.742668292	7.731775934	7.681553435	7.670070452	7.635999406	7.715234325	7.724097351	7.550369466	7.631483576	7.645002152	7.687435851	7.666594294	7.716179237	7.675688912	7.624756426	7.804540268	7.70756344	7.698490183	7.572463585	7.631404176	7.845998217	8.370085371	7.609364439	7.766119394	7.585045519	7.676935565	7.626213724	7.642725491	7.680337954	7.589448449	7.716788883	7.657200505
ILMN_1652185	11.99128733	12.70313672	12.84212287	11.4598943	12.16743055	11.77751036	12.03472191	12.25269794	11.26240817	11.92826419	11.2303761	12.23843108	7.425845991	12.16738546	10.97749255	11.79534371	9.389774344	11.97136853	10.74128337	10.67501435	11.9495917	12.08842534	11.14484978	12.30413631	7.551129125	11.57351277	11.87065815	12.14790461	11.48739388	12.08808202	10.71151708	12.09488373	11.80806788	11.85524809	11.52798005	11.03337406	10.67695953	11.04920525	8.938094752	12.27428352	12.67248374	12.68730651	12.48750223	12.90998016	11.93673033	11.02445859	11.54731331	11.14076024	11.86335516
ILMN_1652188	7.999203472	8.810221572	8.840700864	8.868264826	8.59718267	9.001941628	8.577478298	8.502350451	8.611286712	9.098893312	9.916570333	8.638477897	9.0756692	8.928780957	8.653169797	8.885636632	9.388061507	8.961124141	8.465284591	8.712668984	8.309259838	9.279906559	7.704729761	7.674489171	10.88506925	8.465777599	8.522269423	8.441358928	8.843051504	7.818774778	8.832876619	8.167790014	8.78292284	8.848657337	8.061855952	7.598559606	8.376618198	7.860288259	9.269685385	9.172861473	7.648244412	8.637980424	7.858398389	8.357963375	7.894397468	7.888944441	9.317961335	8.279697949	8.08094036
ILMN_1652196	7.726483205	7.714494478	7.684778297	7.823761106	7.751437107	7.646502867	7.693713206	7.831280814	7.750406883	7.786971666	7.851152611	7.679567658	7.507843321	7.778951431	7.84770197	7.725182498	7.88838801	7.694575074	7.669845242	7.636990257	7.874750388	7.755012252	7.670537139	7.749065287	7.72567678	7.670909462	7.799117259	7.827869418	7.866393324	7.898972134	7.733422013	7.731177404	7.795229043	7.768867996	7.725317644	7.597994409	7.623077048	7.586280068	9.079896656	7.652910828	7.58600928	7.671904201	7.705388322	7.679528452	7.632216654	7.871017688	7.704609554	7.699772163	7.736484589
ILMN_1652198	10.15653149	9.376004763	9.759880261	10.3881578	9.895041879	10.05860892	9.882284516	9.813268012	10.35871223	11.02428327	8.568742355	10.16957086	7.56800902	9.391953206	9.3429098	9.361245024	9.708449484	10.57649896	9.924464998	11.10159912	9.864673613	9.463916991	9.95910317	8.730586519	7.493019061	8.747787011	9.139182498	8.671924163	9.035648464	9.619798813	9.682448393	8.438815803	9.287555594	9.574991443	9.253201545	7.631213546	9.231734583	9.456883739	9.022708334	10.21639298	9.284576365	8.71395189	9.027663346	10.12629433	9.516548801	7.856393811	9.327280719	9.848588758	9.409505654
ILMN_1652199	7.646019635	7.772343494	7.724186706	7.67919386	7.692521128	7.77677054	7.720686253	7.70538958	7.775908844	7.743992281	7.671694245	7.695757706	7.450721926	7.812250284	7.717879932	7.718666578	7.662592787	7.727898112	7.771267067	7.707825787	7.700488421	7.738934855	7.722753884	7.673216625	7.56557295	7.648811456	7.78282462	7.699696641	7.741107379	7.62013002	7.68594991	7.672001522	7.723873488	7.668695516	7.655852092	7.654277925	7.662958864	7.576529785	10.01549815	7.674744474	7.693323094	7.650354332	7.76194678	7.719655686	7.677027811	7.897929191	7.727081455	7.81385717	7.639269257
ILMN_1652205	7.756602854	7.84638643	7.748508286	7.806860574	7.796931586	7.786426808	7.721974598	7.781391848	7.775130443	7.876393664	9.791292417	7.892647794	8.506203029	7.834290685	7.757300295	7.798989436	8.014240164	7.712314088	7.665664642	7.742653662	7.923811996	7.789523174	7.784500289	7.848790289	9.404611551	7.839580417	7.872402511	7.757471512	7.821677494	7.903575406	7.830126545	7.883751329	7.832974469	7.864711619	7.865346307	8.921389082	7.860113084	7.793665381	7.602432775	7.824191687	7.707681863	7.692953052	7.790090518	7.829532082	7.770262455	7.933279782	7.786926197	7.650082191	7.779387274
ILMN_1652206	7.629027742	7.759453314	7.635376454	7.742898405	7.621553165	7.648252407	7.677067933	7.683527704	7.523396677	7.651962211	7.538701132	7.712758763	7.51546617	7.672308572	7.670579449	7.622124065	7.649019698	7.774532331	7.685812074	7.730823953	7.762124268	7.7114959	7.647834919	7.603290735	7.529053231	7.593266052	7.690744235	7.663238566	7.664113117	7.524207602	7.700026653	7.703002988	7.689432842	7.671585207	7.501794084	7.599823346	7.555217486	7.588225533	6.945768016	7.527039814	7.611113048	7.577201789	7.571704484	7.710289547	7.56811025	7.640030695	7.635430383	7.601230742	7.558197278
ILMN_1652207	15.3368282	15.4267975	15.56103103	15.83223746	15.28788602	15.27340121	15.62860797	15.52318051	15.52518491	15.52201801	13.50552006	14.82568916	13.47835067	15.2501218	15.59757562	14.74664556	14.86890677	14.61692811	15.39185949	15.39718545	15.31513235	15.618536	14.57195909	14.52483221	13.99384197	15.79225006	15.67295112	15.50650524	15.55692262	15.36309619	15.37649848	15.35324743	15.4912761	15.6609458	15.3642505	14.6426889	14.57449641	14.8157038	8.173312421	15.21422991	14.42893014	15.40818625	15.26068743	15.11494575	15.08088522	14.49547165	15.28506254	15.33586011	14.899011
ILMN_1652209	7.627334545	7.5835784	7.545213722	7.619391362	7.588246116	7.603833283	7.64535545	7.562040442	7.593675218	7.564262765	9.287507962	7.62661417	7.531808247	7.626614326	7.626865293	7.53621958	7.562304747	7.670146041	7.556440553	7.606677045	7.703896185	7.623174844	7.571389874	7.618612955	7.555149072	7.518886504	7.601450173	7.553087111	7.601136027	7.640327051	7.585758343	7.604647702	7.61587725	7.535031981	7.571339504	7.600069796	7.50873898	7.565926106	9.015723654	7.498444846	7.6355146	7.488660504	7.559537624	7.634649124	7.740485301	7.629437127	7.545953058	7.499867591	7.60947584
ILMN_1652215	7.800128874	7.801313216	7.733194045	7.784101545	7.774923088	7.805148835	7.764624072	7.742902252	7.830106517	7.817486005	7.734566963	7.755372265	7.545811862	7.731661709	7.687913451	7.837670836	7.856916982	7.78933526	7.74737959	7.79599238	7.781330461	7.891340162	7.685314366	7.698561239	7.728933854	7.798692658	7.798160545	7.857246943	7.782502206	7.763416845	7.773956574	7.742079779	7.762758266	7.811963992	7.778011008	7.61415866	7.770787574	7.890752749	9.509621552	7.760106915	7.76558248	7.742800529	7.811909402	7.761948219	7.825566771	7.821332625	7.797965268	7.780922349	7.711292806
ILMN_1652218	7.523167795	7.619338929	7.591866308	7.652886708	7.681734515	7.588536318	7.708144372	7.651705533	7.615403132	7.705276215	7.60130842	7.66454248	7.522395013	7.600689132	7.669458458	7.670261831	7.632063811	7.57952993	7.645101263	7.649654968	7.586715831	7.567353781	7.655122892	7.612893262	7.506333745	7.571831508	7.5907296	7.603263976	7.619175119	7.493378728	7.685184553	7.627470656	7.574598678	7.594551256	7.662412787	7.768686108	7.682871132	7.650953006	10.12750216	7.716383432	7.713012277	7.497624075	7.638352014	7.643612973	7.758495356	7.69743824	7.704015142	7.656179085	7.825221004
ILMN_1652219	7.746141839	7.783614614	7.817336167	7.904219526	7.751508401	7.913774676	7.93411861	7.848551118	7.677883866	7.995631895	7.782321411	7.954829528	7.562133539	7.794978871	7.835336708	8.027416696	8.058314148	8.102575812	7.851592566	7.981211902	7.711929934	7.819868524	7.760055642	7.720085123	7.538667907	7.761748024	7.764807975	7.819375986	7.780651305	7.733565956	7.797170791	7.749472156	7.799403029	7.783768893	7.71404494	7.597617341	7.679222818	7.835589769	6.795310753	7.677869784	7.653934328	7.827032244	7.861951138	7.916205916	7.729220984	7.701374198	7.978939719	7.825333294	7.768157725
ILMN_1652223	10.46326709	10.34315804	10.07058086	10.86931631	10.08004855	10.22326437	10.20409174	10.531488	11.09776508	10.68060854	10.92749132	10.14823945	9.371713006	10.75619508	10.57949896	10.1196353	9.678893146	10.53544061	10.1841752	10.99715322	10.48557103	10.11996412	10.36972778	9.604445717	7.592666435	9.387345974	10.72886012	10.06264987	10.8775268	9.798901037	10.28680156	9.965611891	10.52992906	10.555596	10.00973827	9.457148904	9.819211403	10.00460647	8.955813988	11.32410691	10.11951812	11.22212356	10.79207678	11.23389087	11.29361318	11.0659559	11.25977622	10.83286435	10.34569546
ILMN_1652230	10.73329001	12.97365214	12.98337277	12.826766	12.20546237	11.95258015	12.52290515	12.75579541	12.26751817	12.4835131	9.894533679	11.59770027	11.83205215	12.16909862	11.3137485	10.93991377	11.7851301	11.31124005	12.10686006	12.28641421	11.33870438	13.30721307	10.83088514	11.21109279	11.03760123	13.53590095	14.41185856	14.16598279	14.68413527	10.96017042	12.0890477	12.77935019	12.84520765	13.27741379	11.1102416	11.72305198	10.54259995	11.18769497	9.082689025	12.07115732	10.48802871	11.49148112	11.09537455	11.52090166	11.33338648	10.95880405	12.42277388	11.37936943	11.31943448
ILMN_1652236	7.633170549	7.633599915	7.623140578	7.587581494	7.648879388	7.626048284	7.670129095	7.586581376	7.612245253	7.605175463	7.604290553	7.586667095	7.530174033	7.628624709	7.650389731	7.653132214	7.863223616	7.619008317	7.593877777	7.663831396	7.596109563	7.596003089	7.690356272	7.659445406	7.58799468	7.589647457	7.681030205	7.611444371	7.629184379	7.553225821	7.586507814	7.626304995	7.668716723	7.68682778	7.585051715	7.560304193	7.675968585	7.697680617	8.655070128	7.632474669	7.604299833	7.544374951	7.593883198	7.58581293	7.616353929	7.617333969	7.640818289	7.716887064	7.629075238
ILMN_1652237	9.966930349	10.15548343	9.891334058	9.71864321	10.01932622	10.0228965	9.986159185	9.713789404	10.71078771	10.3009888	9.243195193	11.29950682	7.522639512	10.18020202	9.826671988	9.934752667	11.57594108	10.77329736	10.11221027	9.880592536	10.16732072	10.30951876	9.893717915	9.216718391	7.562774481	10.15281158	10.10105025	10.52215044	10.36785983	9.474856935	9.71960762	9.875046698	9.436821195	9.941824837	9.398565874	8.485173036	8.628087986	9.136405884	9.071494267	10.09876233	11.14403584	11.18371237	11.06943896	10.67414456	10.73492116	10.5637572	11.00715527	10.70163739	11.2570129
ILMN_1652242	7.818966091	7.850709852	7.847498637	7.83969259	7.850498508	7.883171876	7.841212252	7.862808794	7.886540086	7.846578238	7.624655309	7.983741527	8.349197695	7.872652565	7.837764835	7.90648411	8.110375949	8.004236333	7.842913649	7.790171773	7.891540458	7.863053171	7.797482385	7.680473978	8.351890096	7.917633211	7.850933689	7.893418403	7.880494938	7.812868845	7.918760222	7.920569834	7.824382211	7.817099379	7.739962582	8.095859484	8.139417343	7.67584429	9.612124271	7.950162567	7.760600477	7.980637566	7.924395946	7.912566611	8.090878137	7.824599852	7.947275271	7.749419179	7.934122104
ILMN_1652243	8.109629024	7.838740323	7.870113596	8.125767536	7.794508107	7.758129601	7.806145557	7.803116196	7.803122629	7.807472701	7.932112715	7.902323508	7.519725297	7.825209429	7.781242053	7.977451893	7.951057852	7.886130384	7.815881549	7.774816162	7.884274413	7.920391804	7.916266351	8.286651185	7.703093766	7.831056253	7.791390322	7.81382317	7.74578094	7.877612127	7.863980665	7.856777738	7.778023618	7.780216622	7.912199498	7.598842103	7.74556711	7.852776164	6.752185857	7.858660997	7.895274631	8.242074984	7.904614956	7.859248431	7.889549367	8.021136567	7.929288308	7.784624623	7.820220774
ILMN_1652244	8.055282306	8.119672778	8.245373168	7.988080142	7.899283275	7.983281043	7.797551423	7.704265797	8.144041242	7.89281285	7.652533818	8.102523509	10.58458253	7.997261135	7.924561621	8.122778109	8.246353112	8.112441046	8.045505725	7.886770402	7.710597957	7.826054082	8.201543901	7.681543239	10.84248107	7.998481254	7.940511263	7.966127828	7.762534045	7.805347891	7.89644458	7.846513144	7.788310854	7.841185975	7.809720334	8.193673866	7.689910363	7.660444481	9.453162543	7.86066787	8.534298884	8.016827868	8.087959931	8.214248306	8.214736426	8.409262788	8.096608745	8.153829431	8.553709197
ILMN_1652246	7.612089854	7.549767749	7.653457112	7.705013698	7.628507005	7.62633434	7.675338077	7.626100861	7.656595726	7.741465811	7.620090476	7.668114848	7.715788408	7.584245145	7.688776911	7.741136899	7.641401435	7.559930678	7.681752526	7.63354316	7.735431327	7.634703437	7.656871276	7.661190213	7.676073433	7.71171871	7.623058181	7.654682957	7.715542055	7.601256656	7.683805137	7.660793894	7.593644871	7.674027874	7.682165623	9.611184534	7.683673913	7.655634645	9.037526805	7.633928956	7.63019965	7.661823287	7.598397595	7.616434174	7.642882081	7.812479066	7.613159046	7.561063884	7.581891161
ILMN_1652248	7.721420391	7.673081083	7.736670202	7.705744873	7.727690086	7.704740347	7.764986372	7.694672625	7.73805125	7.654642463	8.035645528	7.669803379	7.586535409	7.711613088	7.717796025	7.757872164	7.813049026	7.777611132	7.725538563	7.738594763	7.697606611	7.660006145	7.658026104	7.748686285	7.514065894	7.6679056	7.604631343	7.662715471	7.73779631	7.668793435	7.676617803	7.715747065	7.665783455	7.696495225	7.72948135	7.595076332	7.783486542	7.68659252	9.354669179	7.72376277	7.666385337	7.717297363	7.688678597	7.691508492	7.576208385	7.766053198	7.776051673	7.717525611	7.711175228
ILMN_1652249	9.541268877	9.374290308	9.521314808	10.11686284	9.161037944	10.27522008	10.13275279	9.40333735	10.51657473	10.03670895	9.678135051	10.36871958	7.531529252	9.855482233	10.05754092	9.778275597	11.07600551	10.68349236	10.18559174	10.55064164	9.428298131	10.24668124	9.214068703	9.240813103	11.45912494	9.205911541	8.885752423	8.906671646	8.77686258	9.317701437	9.574958807	8.821547358	9.198980474	9.091753386	9.158296404	8.069609132	8.807582908	8.843526282	8.251181834	9.564623457	9.844863853	9.458729276	9.59087031	10.0585824	9.981635344	9.755720996	9.886494239	9.716786341	10.1254933
ILMN_1652254	7.689186071	7.582144402	7.607330508	7.724290149	7.595192146	7.654386902	7.622918158	7.598757478	7.611796922	7.622651411	7.688910973	7.636083738	7.52830708	7.629717078	7.710478342	7.628757648	7.622112905	7.774434433	7.643600016	7.593072334	7.650958257	7.652248568	7.637909934	7.687412638	7.512307033	7.585898699	7.639639486	7.679744631	7.60234386	7.532212333	7.626440704	7.668385191	7.584886805	7.6062119	7.637864816	7.594724048	7.825029225	7.67551034	9.356334547	7.640721684	7.663395674	7.712899462	7.669236315	7.613232474	7.646819095	7.563387856	7.626291696	7.698882546	7.778677808
ILMN_1652259	7.873121787	7.843153424	7.842025857	7.76990213	7.7752796	7.784676267	7.76179334	7.824974477	7.830224018	7.80088046	7.752892684	7.995419483	10.07878008	7.788950462	7.859128101	7.883565404	8.011158601	7.872480838	7.82988437	7.759619105	7.896489251	7.873442734	7.938811466	8.037128097	9.555951797	7.79978692	7.819398611	7.779070975	7.805343204	7.882059564	7.832837292	7.906673206	7.793300793	7.797090715	7.761698685	7.637435465	7.760007614	7.943590043	9.045416145	7.906721841	7.857161495	7.825561444	7.855460126	7.804402925	7.817118935	7.835081706	7.765313768	7.734036009	7.86013318
ILMN_1652276	7.757308961	7.820343073	7.826704773	7.73114548	7.752582885	7.878248215	7.732092679	7.792007384	7.646900741	7.77315292	7.725006164	7.838314024	7.537844483	7.794103606	7.781367284	7.786970975	8.009245309	7.876343182	7.748047295	7.751936704	7.744479177	7.80432687	7.836570933	8.01553155	8.767842299	7.736096197	7.806848875	7.815624821	7.792778402	7.775080561	7.759461303	7.750828299	7.803735204	7.719624821	7.803381454	7.59779328	7.693510752	7.771668114	8.469539447	7.752272406	7.800916412	7.76814665	7.869598353	7.765336988	7.815263887	7.896297696	7.757353515	7.769533394	7.740968093
ILMN_1652277	8.966507269	8.864762274	8.882288525	9.919182119	8.789122972	9.62211383	9.145572337	9.104383894	9.808383673	9.016887462	8.571516945	11.07475686	12.58135819	9.268723126	8.887318701	9.285511416	10.44587115	10.48316462	9.176706959	9.843597869	9.30409301	8.501204829	8.814144018	8.802949003	10.72296398	8.205131347	8.192397358	8.134406815	8.220986534	8.320013484	8.515080388	8.150116006	8.414642937	8.110790134	8.170449094	8.115270266	8.368911305	8.247562291	8.468687016	8.597563405	10.66270468	9.223586557	9.161966559	8.987556972	9.455593714	9.262959953	9.381151979	9.001798039	9.208714619
ILMN_1652280	12.7718456	12.31149363	12.47856252	12.22660379	12.86582573	11.87085331	11.85878196	12.40881753	11.79963923	11.23867305	12.74644885	12.08957534	7.558124538	12.544818	13.37935866	12.64008525	11.57442508	11.32525211	12.1608664	12.15214838	12.52512547	12.67377104	12.4506688	11.56085773	7.934182523	12.76784813	11.91569394	12.03728109	11.75386666	13.14737062	12.56803826	12.99342294	12.3538674	12.42771454	12.4787171	11.77097471	11.61453414	12.37947494	9.363864198	12.89282031	11.24446606	12.4602928	11.98640831	11.94370523	12.50072002	12.09702061	12.10089988	12.75601282	12.4321287
ILMN_1652284	7.628085912	7.657442249	7.685515721	7.680427507	7.629940648	7.675658159	7.668368012	7.642608248	7.740767509	7.578692741	9.274512962	7.706330018	7.510862391	7.621253134	7.625331885	7.689709321	7.627814727	7.592590881	7.744269372	7.609219702	7.595253678	7.598851633	7.634350042	7.702776288	7.56744857	7.65175279	7.684986534	7.672489	7.713815596	7.635905265	7.642050338	7.641525646	7.617949346	7.685623276	7.624406459	7.570903273	7.595371016	7.664716913	9.769536668	7.685089715	7.646001318	7.663661614	7.709666638	7.565673776	7.713605178	7.775723144	7.552328002	7.741198805	7.650434995
ILMN_1652287	10.31919603	8.80640395	9.716940397	9.179704675	9.850784777	8.315780969	7.723287367	7.840005775	11.1839423	8.406923224	7.725770752	9.551160166	7.530591527	8.890822837	8.911883568	9.694649683	7.686701178	9.823852252	8.418063647	8.383705847	10.11118039	7.928088671	8.679320938	9.645891682	7.530785371	8.009772559	8.639687204	8.315355153	8.295042583	9.536823243	8.455046144	8.897739279	8.821989324	8.947485813	7.739192271	9.654239176	7.651757571	9.665362746	7.465877164	8.227374838	10.20903622	7.575989083	10.18032729	8.775520791	7.711328027	7.869084576	9.528070403	9.131355522	10.33718696
ILMN_1652291	7.639580638	7.65243013	7.600643127	7.556013374	7.613074193	7.614707081	7.531146365	7.603347147	7.544412171	7.720831948	7.662975508	7.648467664	7.496873083	7.551921344	7.643705484	7.643247138	7.615441102	7.593413584	7.697138773	7.62008321	7.60305343	7.629917405	7.566689592	7.561825348	7.550447168	7.625844415	7.563266481	7.663406476	7.55533789	7.629214478	7.660593091	7.556846342	7.678726328	7.550709759	7.662862531	7.572067638	7.67663401	7.628069833	9.03709781	7.699568041	7.561306345	7.693943001	7.70069782	7.591910068	7.612681407	7.586014463	7.625937926	7.725434141	7.625174238
ILMN_1652297	7.864643765	7.887046018	7.886862403	7.843051403	7.871812888	7.994082823	7.914531874	7.831607259	7.988990273	7.866515229	7.735238615	7.996726831	9.114511588	7.867255144	7.87664071	7.931623554	7.979443761	8.003303615	7.883532815	7.887438426	7.854519406	7.803645184	8.161792147	8.144557037	9.3744834	7.850251259	7.842665657	7.869387697	7.854506586	7.924330895	7.86660956	7.91838999	7.838592568	7.904006125	7.853770719	7.591778978	8.169726805	7.965310895	9.027277628	7.998520364	8.015017826	7.943120403	8.039240045	8.001508517	7.941327019	8.511062813	7.935699868	7.96117264	8.054784366
ILMN_1652300	8.792715741	8.311243582	8.422101685	8.702803363	8.390214457	8.455751767	8.632630404	8.560348274	8.029079038	8.463379554	7.803337772	8.679184805	7.64708405	8.380541266	8.323268298	7.888546844	8.475933365	9.117028718	8.346612178	8.402382009	8.718732808	8.303135117	8.912637231	8.582114084	7.694895205	8.400661714	8.668544757	8.569148141	8.629834712	8.563608003	8.46380921	8.436621118	8.617316047	8.524877911	8.557956237	7.597855377	8.592227276	8.754108562	8.293440763	8.258800756	8.802336116	8.479579066	8.471455374	8.603042156	8.230723002	9.368773201	9.155866241	8.537645401	8.418982152
ILMN_1652306	8.0264479	7.941343421	7.906630101	7.729954559	8.046580099	7.896586085	7.810345591	7.864130453	7.96121984	7.854331855	8.683456852	7.988701583	9.797268248	7.918677982	8.082382189	8.298550112	7.823478433	7.971645726	7.788892402	7.985531415	8.024950877	7.891937781	8.511443692	8.720366206	8.737839452	7.914765728	7.953151075	7.95940249	7.893751634	8.134747718	7.996409193	9.112005121	7.895572203	8.089180643	8.008474439	8.186377656	9.223370842	8.467562778	8.500375826	7.884957224	8.222077579	7.848230742	8.153781668	8.274396611	8.158963738	8.442427572	7.799864208	8.071269654	7.895057588
ILMN_1652309	7.724559824	7.658938694	7.728103066	7.717555638	7.750927244	7.762242015	7.692892213	7.720468849	7.695868655	7.70166347	7.674174325	7.733616593	7.564508408	7.748347574	7.773473255	7.654440024	7.641476959	7.688206476	7.592179268	7.624264032	7.770619108	7.831905166	7.711941607	7.659975889	7.559396812	7.952429017	7.835643952	7.932361401	7.818595089	7.700300084	7.735121283	7.77158895	7.771370138	7.747271768	7.736227378	7.602907904	7.667320585	7.629371163	8.616949501	7.707525189	7.662860851	7.7779227	7.7961549	7.720275473	7.607787332	7.761067764	7.782081861	7.68806519	7.815501953
ILMN_1652313	7.695505755	7.689519086	7.669520477	7.815863282	7.769760395	7.811080785	7.70417059	7.627717574	7.664075702	7.920078515	7.997786572	7.752926603	7.52064598	7.739336143	7.743776344	7.685533476	7.637309834	7.726740644	7.716477485	7.730551509	7.789564253	7.789376465	7.636895623	7.714263526	7.588152231	7.731853475	7.675238745	7.70507465	7.616484537	7.649862734	7.808236755	7.758714937	7.704972112	7.684344952	7.691828912	7.594731682	7.72778052	7.89232495	9.040541423	7.712099595	7.765551062	7.668625296	7.667763949	7.783621004	7.855333756	7.73222073	7.737061324	8.115840008	7.797372361
ILMN_1652314	8.298197081	8.286259157	8.312930701	8.394301119	8.343072365	8.673136465	8.617132638	8.316864524	8.276915875	9.169512591	8.299358076	9.17397984	7.670418293	8.74675996	8.994108333	8.539123459	9.443054796	7.737342404	8.240777798	8.303661432	8.332354344	9.056522369	8.920576994	7.785553	8.220334266	8.47863074	8.438721979	8.199453807	8.626092078	8.730251824	8.510966975	8.165587288	8.169979079	8.310760791	8.123606119	7.693613491	8.145332452	8.033302457	9.69194443	7.882531566	8.348729424	7.782922181	7.778630143	7.687698082	7.731830701	7.730175881	8.899712964	7.824805461	7.695561564
ILMN_1652319	7.801787281	7.765769673	7.807935953	7.7681921	7.773495826	7.794499817	7.800269836	7.807708594	7.838259128	7.863496542	7.724510183	7.861316896	9.446149587	7.794282182	7.736369645	7.771526057	7.879577318	8.012150229	7.927543195	7.778256764	7.774235624	7.870266914	7.801948497	8.066854086	7.785344029	7.829402455	7.809763914	7.753864487	7.79643183	7.823278026	7.878339952	7.923601542	7.812673054	7.758194907	7.817522245	7.673243099	8.026545545	7.858545738	9.460154283	7.926020198	8.23326878	7.789911411	8.251846188	7.866767118	8.089891496	8.116932792	7.81602723	7.846362941	8.009791052
ILMN_1652331	7.630513392	7.635109053	7.662513444	7.691641668	7.642276474	7.689771113	7.734122371	7.715087041	7.666024628	7.71519691	7.608502532	7.714460638	7.522981266	7.713190498	7.551688336	7.693444113	7.579218123	7.644917586	7.652240954	7.623893489	7.612739558	7.634331522	7.633063767	7.856357241	7.465410793	7.793365501	7.707680109	7.817273245	7.74047696	7.686315546	7.617290625	7.761695421	7.695382106	7.71856919	7.70218194	7.561763465	7.636427168	7.599814964	10.31334889	7.646352183	7.736528747	7.674620084	7.636441349	7.603775239	7.715620982	7.709263588	7.82085365	7.596361266	7.591019022
ILMN_1652333	10.22767353	10.63406119	10.64301407	9.725529943	10.52954928	9.413648563	10.145688	10.57895522	9.44354266	9.375239488	10.98294339	9.102120189	9.112402759	9.348615144	9.391020556	8.846640679	9.313900483	8.526820479	9.577651334	9.775956681	9.689280479	10.29618999	10.55653191	12.23174979	7.550239847	11.19407411	11.6971279	11.28848854	11.30647396	10.84138065	9.411185322	11.03507488	10.38649583	10.65360776	10.74932016	12.07707873	11.60578896	11.37243302	10.91343808	9.358821603	10.01058811	9.845672652	9.759527885	9.506422682	10.01545391	9.698383723	9.342358856	9.683832331	9.760723923
ILMN_1652342	7.88154615	7.697199441	7.58989361	7.698190204	7.693818973	7.651610102	7.667568204	7.713724468	7.723687119	7.629593398	7.689103983	7.627074895	7.47859289	7.63003617	7.68660943	7.716961212	7.662689577	7.808673309	7.680851662	7.651591228	7.738271169	7.560015414	7.717359271	7.580782224	7.54938799	7.665521215	7.612410146	7.691499391	7.610686051	7.57917694	7.655324268	7.631343443	7.640319908	7.646415164	7.570122521	7.561478905	7.65924202	7.634195237	6.755820501	7.55341773	7.519474193	7.545069081	7.671512025	7.575975392	7.484450364	7.604358562	7.704789741	7.554176788	7.693990134
ILMN_1652343	7.652557392	7.651194099	7.685091503	7.637893603	7.678440134	7.611127084	7.641745857	7.654012791	7.702260227	7.660768452	7.693598252	7.782988572	7.535777548	7.714634914	7.674639986	7.704138689	7.57745952	7.625707908	7.686132137	7.723714023	7.659815648	7.715718567	7.690699879	7.694773325	7.556428106	7.655240798	7.664348789	7.55647772	7.701367268	7.632390502	7.674757537	7.713105986	7.683412143	7.698454595	7.768414159	8.630509552	7.777063485	7.755314254	10.73624808	7.663192686	7.619300374	7.662414062	7.745581402	7.737863441	7.623345358	7.695320712	7.583215168	7.625979643	7.685708994
ILMN_1652348	7.888522632	7.876126278	7.761980815	8.085970801	7.899387832	8.046164514	7.773250927	7.913728009	8.077648872	8.172814789	8.622783612	8.182897841	7.534077252	7.814368162	7.834056694	7.798503341	7.908556063	7.807861192	7.814757594	7.753745749	7.902176188	8.018803808	8.220824038	8.334585289	8.41511769	7.802025749	7.786105166	7.852149768	7.83150745	7.883015816	7.810622188	7.824986994	7.879644315	7.802469955	7.874010188	9.115809981	8.309513028	8.313295986	9.413996563	7.782050856	8.131990021	8.03863018	8.028687188	7.929053481	8.167780278	8.306074206	7.967704399	8.026712864	8.092460724
ILMN_1652357	9.21369452	9.659532079	9.648509161	9.264822746	9.481549402	9.290787942	9.46730012	9.859914295	9.340417634	9.217292228	10.04356461	9.128466156	7.497438407	9.517909604	9.652001585	9.323625416	7.610624849	9.702097535	9.035934518	8.970032505	9.466865326	9.645736122	9.979269872	10.36239435	7.512575724	9.967803096	10.1352645	10.36629203	10.11550834	9.760157936	9.811772612	10.05689666	9.90175947	9.873816041	9.859597872	10.56711062	10.56610951	10.3257339	9.047118019	9.398718971	9.117479344	9.577747925	9.488655092	8.973641444	9.068949298	9.825869449	9.021484122	9.689387667	8.337127146
ILMN_1652365	7.589777014	7.552178307	7.597619631	7.531896855	7.617676831	7.587130132	7.619302478	7.527109472	7.545184541	7.681725296	7.657057934	7.644423765	7.418283467	7.669722109	7.612540066	7.578095925	7.579086413	7.702633524	7.509199053	7.616671958	7.678536801	7.640191411	7.581923151	7.599096835	7.550988388	7.596481763	7.593203678	7.64475016	7.628952565	7.645845692	7.632287108	7.579182849	7.635055125	7.616963223	7.597340108	7.631376271	7.52540106	7.734222747	9.059647721	7.581357311	7.568894816	7.606859891	7.542692513	7.546542888	7.559716538	7.582756198	7.726709987	7.62029727	7.542388822
ILMN_1652366	8.783069706	8.081715321	8.397068328	9.530313909	8.569318161	9.074485912	8.19002673	8.38135098	7.575183179	7.670352183	10.02461649	8.215010182	7.546437558	8.65953287	7.588780875	8.666252746	7.530720052	8.97419956	9.038784758	9.786510194	8.083933381	7.499685076	8.052057004	9.040936518	7.549874271	7.743610893	7.898482253	7.564843194	7.609844975	8.04227252	7.527978797	7.913867063	7.632393176	7.811426143	7.806691549	8.033457568	7.662250588	7.582752552	8.213413393	7.584353944	9.012059728	8.993217281	8.080308104	7.601060695	8.169699619	7.767796989	7.604767143	7.549926173	7.609075059
ILMN_1652368	7.691091778	7.629109976	7.629740942	7.767397731	7.572733207	7.687146289	7.704308434	7.691367136	7.5914538	7.649443734	7.646113456	7.770022616	10.63015489	7.597169901	7.622708629	7.582988972	7.702429843	7.687568227	7.67663028	7.586662051	7.670081028	7.694015273	7.640088504	7.858308408	7.561216652	7.722934731	7.64279522	7.648387442	7.686727108	7.703150691	7.657449189	7.709246891	7.649858386	7.702743531	7.543222705	7.578813324	7.485715319	7.653426958	10.53057045	7.649858939	7.659810539	7.655146833	7.592096775	7.679674235	7.560578619	7.653664913	7.68105221	7.695182909	7.549510012
ILMN_1652369	10.08368763	9.96268194	9.564086718	9.576389892	10.29778223	11.45997341	9.718081618	9.609165091	10.66553114	10.59932624	12.70104839	11.28269757	7.912435707	10.67055091	12.03792501	12.5045085	11.32185797	11.17590488	9.512118737	10.20218347	9.914051554	11.53340702	12.09667755	10.38549612	13.72455556	10.03551148	8.699403796	8.645919915	8.907288764	11.44262442	9.389067702	10.16826505	9.98230286	9.56726442	10.25458065	10.78472187	11.37121268	11.25325244	10.68974356	10.99808439	11.7934048	12.69552944	11.93856927	13.12021057	11.92962098	11.3008054	12.23164188	10.67047309	11.41943
ILMN_1652371	8.338692839	8.094954855	8.266249627	8.705471118	8.181751064	8.429041488	9.06870782	8.531179996	8.809894939	8.749963059	9.495403655	8.821458136	7.571382527	8.466904148	8.527722437	9.033515567	8.998024715	8.756220032	8.907585854	8.929560226	8.648309896	8.379922315	8.154018306	8.435393232	7.558632979	8.403590025	8.713536858	8.642574677	8.36578519	8.64313042	9.021070741	8.244365668	8.622434122	8.313954142	9.042052903	7.581888544	7.80574315	8.528016616	8.9987261	8.076962354	8.030140848	7.867139047	8.028764053	8.160357339	8.132651472	8.159963832	8.452983446	8.938478342	8.897809275
ILMN_1652376	7.5258009	7.618710083	7.443675205	7.53211219	7.522623116	7.524376901	7.421354177	7.497436939	7.64864644	7.460075274	7.536641918	7.489822399	7.304085953	7.445803598	7.470448529	7.526433079	7.541693935	7.608562334	7.461311481	7.632839103	7.460893603	7.446588904	7.389368014	7.602738995	7.542321712	7.503440954	7.471694454	7.55356435	7.458448086	7.534347258	7.577575669	7.483239013	7.528390582	7.481333098	7.511978267	7.500630294	7.465489274	7.510828187	6.952049399	7.426752574	7.525690024	7.51425897	7.363026679	7.434325118	7.407656019	7.48686346	7.542857069	7.504243817	7.609365981
ILMN_1652378	9.971702848	10.28087312	10.28614965	10.58618337	9.786293614	10.2017422	9.834212703	9.697189616	10.83864551	10.26707557	11.18727898	10.7905258	12.74193122	10.84910805	10.08125571	10.59572672	10.59068309	10.63074475	10.4863998	10.68450259	9.82892628	10.17028906	10.41789141	10.73382191	12.18155241	9.549132589	9.743329115	9.649491997	10.28175105	10.25679927	9.942621278	10.19966438	10.00873634	10.35750014	10.33843036	7.623064026	10.9843836	10.39391287	6.667456993	10.70378368	11.1343405	10.62807884	11.07178539	10.7148476	10.67985289	11.80566687	10.79838237	10.74941373	10.74266221
ILMN_1652379	7.832618106	8.508806962	8.51551014	8.16788784	8.255010239	7.921607835	8.446968295	8.681859362	7.987321669	8.107519881	7.753977286	7.716295731	8.97185575	7.953946923	7.993799331	7.873563015	7.966230117	7.917026088	8.051751015	7.871853911	7.721171115	8.732660527	7.752525645	8.509647534	7.492444193	9.268718493	9.104130158	9.042803447	9.388482539	8.389039254	7.857023992	8.655054183	8.28176209	8.60672041	7.910460144	7.482808749	7.564482682	7.798401209	9.169764205	7.797756834	7.680045744	7.749593902	7.632506715	7.71595535	7.732664545	7.704666096	7.73877676	7.788490574	7.643814699
ILMN_1652381	9.506330924	9.402492829	9.917439453	10.73757837	9.066785296	10.01732058	8.534348167	8.230561498	8.385406587	9.214637797	10.45448951	9.771614353	7.831663349	9.759862563	8.484735381	9.613028135	9.347372632	10.45903646	9.638999492	9.862131382	9.009423244	8.519258677	8.130109686	8.832239959	8.507852941	8.066456995	8.06690801	8.120008263	8.0671591	7.890294618	8.1613692	8.081339897	7.996710773	8.109286951	8.056902466	7.599115692	7.825837818	8.03150558	8.806651166	8.086256357	8.736516194	10.09960709	7.919469474	8.263877161	8.583981756	7.896263128	8.668682333	8.69464493	8.7380814
ILMN_1652392	7.709629495	7.681132905	7.686122942	7.611277029	7.552892019	7.614285085	7.696963224	7.73061204	7.595551524	7.74537025	7.751337456	7.667047432	7.566679412	7.515643821	7.683672496	7.690037202	7.572241897	7.677253164	7.540815909	7.674225878	7.689178135	7.618493655	7.627038068	7.682612183	7.56759843	7.602873481	7.641626585	7.564866407	7.716007454	7.656719481	7.660228196	7.735941292	7.674492048	7.588707023	7.587196899	7.626197595	7.607803329	7.70003524	8.72507554	7.636366512	7.620189968	7.569094905	7.568859951	7.624640204	7.598791216	7.731031345	7.647653649	7.565691369	7.587319553
ILMN_1652394	9.790222598	9.96581135	10.163492	9.527406499	9.682509347	9.928539512	9.926838427	9.846969668	10.46112864	10.2679906	11.66617279	10.08029133	7.566235941	9.929557593	9.581125928	10.12827066	10.62402369	10.34217642	9.870866696	10.22609166	10.07237472	9.864481552	10.84534264	11.14981495	7.657677398	10.368594	10.5924631	10.4351671	10.33380554	10.31963308	9.83993158	10.44770547	9.985903442	9.791239912	10.1205801	11.31002668	10.90140138	11.02521477	9.253850238	10.13019096	10.74350451	10.14888397	10.86286732	10.34609803	10.83369642	11.32748072	10.56422517	10.36978983	10.48052973
ILMN_1652397	7.576716262	7.553654833	7.52510963	7.639609819	7.555343293	7.691343667	7.510801071	7.497602318	7.584292943	7.631376976	7.522802791	7.616281899	7.463171118	7.649193062	7.578874697	7.601229025	7.537439478	7.468332711	7.569159423	7.553761141	7.621372609	7.621112201	7.708057193	7.63137337	7.444775191	7.591406928	7.611648261	7.627648682	7.605605765	7.530829642	7.590552985	7.541945989	7.594180821	7.631248776	7.612757628	7.588208868	7.562847899	7.418744382	7.123950969	7.595052983	7.566562423	7.597112334	7.548969805	7.515499576	7.561020792	7.479975048	7.492285878	7.646984922	7.533278195
ILMN_1652407	12.42016621	11.87765372	12.07779304	11.60409412	11.91850079	11.85573301	11.86905051	11.75561876	11.70978674	12.17335805	12.61705445	11.80155626	7.513697778	11.37648737	12.41280706	12.34170412	11.89143902	12.08100883	12.14705941	11.81223186	12.23969152	12.01019497	12.33861516	12.16871655	11.53159161	11.03958096	11.04651417	11.53849729	11.3723654	11.95850144	11.64694855	11.53997706	11.45143475	11.80737696	11.76102667	11.33099389	11.98804748	12.33050088	9.194899437	10.95041032	12.25149359	11.63937883	11.43010718	12.61797517	11.60169837	12.45780849	12.50416914	12.12997945	11.79915769
ILMN_1652409	8.538677104	9.116431	9.222615119	8.726432793	9.157810079	8.240358204	9.306632164	10.02241892	9.372885117	9.034567725	8.339204716	8.63613098	7.420992262	8.690230055	8.705789081	8.78782407	9.024367454	8.947627021	8.762324075	8.699461905	8.272428747	9.383961713	8.770833127	9.125043002	7.462685097	10.85058913	10.52572132	10.69245784	10.1346788	9.049359952	9.000696159	9.55622148	9.523761171	9.472681813	9.354393742	8.756861855	8.736938169	9.107372912	6.560991196	8.504316859	7.939419644	8.346776865	8.346757904	8.643485691	8.425955482	8.457428546	8.992730578	9.036126221	8.331092529
ILMN_1652412	10.78117198	10.32440246	10.36886128	11.11407368	10.39796438	11.15631852	10.60928395	10.48026035	11.31933628	10.60420629	11.32246952	10.83720738	7.416240675	11.33312155	10.98982824	10.79237227	11.05493891	11.31681407	11.21270304	11.54332747	10.56574941	10.85263811	10.44111952	10.47866201	7.448951627	10.29695025	9.870314758	10.57489468	9.947102415	10.93241171	10.69574154	10.35070058	10.148169	10.2148265	10.78873958	10.48017424	10.93222205	10.78583479	7.831755987	10.84039277	10.53155944	10.25639099	10.68217064	11.14523919	11.23200084	10.76698632	11.30744148	11.27459908	11.40392899
ILMN_1652413	8.479229125	10.57197981	9.966687397	8.326684732	9.349664392	9.680421362	8.789809885	10.28698807	9.721062282	9.044928734	9.740062504	8.566057133	7.498414051	9.391555173	9.586330812	9.451238454	8.912731801	7.684670963	9.648170814	8.839678538	9.294463869	9.7062756	9.525924377	9.620756289	7.457131047	10.85156959	11.26914928	10.85547369	10.90527766	10.27997641	10.12285845	10.6410646	11.43173793	10.28520536	10.19367282	9.76950296	9.480008589	10.61083148	6.674193481	9.907715246	10.27029179	9.646745276	8.540292699	10.2345002	10.6775768	9.490420109	9.423872632	9.548170905	9.964971343
ILMN_1652417	7.687562533	7.668743313	7.632986704	7.651232134	7.620727268	7.712268367	7.702566376	7.678037404	7.708288655	7.573560488	7.571167481	7.554223009	7.491862723	7.591220293	7.543318976	7.65373854	7.54216187	7.562539847	7.621411405	7.612079331	7.749562121	7.661323573	7.686662471	7.641074217	7.481993558	7.579989208	7.69421831	7.709051985	7.639827522	7.567654828	7.713214767	7.660431408	7.706305568	7.621462524	7.573586955	7.605518097	7.616824589	7.601219727	9.187225015	7.551066779	7.649523552	7.619275728	7.569897191	7.616539262	7.62332187	7.585032275	7.813871593	7.639122964	7.620117051
ILMN_1652424	7.638908599	7.667941194	7.668411567	7.637597759	7.682421013	7.702612282	7.591233008	7.703480939	7.633815254	7.59762816	7.671193757	7.560621591	7.500485645	7.667543086	7.708084319	7.635371676	7.596541101	7.54055231	7.691184617	7.635472017	7.618451031	7.641235447	7.597404756	7.612656207	7.56716526	7.703196524	7.65217377	7.743803754	7.744601766	7.61203072	7.620857872	7.584650026	7.609708922	7.685820516	7.674624212	7.600881119	7.74766175	7.747831742	9.434792731	7.71290486	7.75505305	7.671818965	7.616113541	7.622741436	7.664537167	7.645932108	7.637719039	7.953726351	7.564335211
ILMN_1652429	7.661863833	7.612236417	7.620116508	7.672896861	7.653186623	7.628463592	7.576468653	7.570001095	7.678228544	7.702363379	7.718173498	7.648240892	7.529742904	7.650272633	7.661027234	7.659243317	7.615987692	7.676232319	7.660401806	7.635205035	7.674204904	7.693413206	7.567381598	7.652576118	7.565970315	7.674951464	7.709924934	7.67310727	7.63512158	7.687377732	7.681479245	7.564569363	7.603558266	7.606068063	7.686293543	7.583552464	7.619413615	7.614251454	9.484859762	7.646267053	7.561990099	7.643636621	7.618060466	7.671951273	7.660393458	7.640642104	7.648474825	7.671962703	7.645822209
ILMN_1652430	7.700509114	7.63083672	7.575059567	7.639715921	7.597658209	7.636480802	7.607286573	7.681149507	7.66949339	7.577511798	7.678128578	7.641150112	7.686681134	7.591273598	7.610537328	7.580803979	7.609772601	7.577823573	7.609037879	7.632456672	7.675156689	7.601045096	7.570446269	7.628877691	7.539514239	7.611934533	7.644040286	7.572330055	7.642565787	7.567927053	7.584416184	7.720958635	7.641136211	7.656901494	7.534419725	7.599638295	7.620290267	7.64007233	9.949660423	7.580266632	7.661448329	7.606512872	7.613021718	7.601767946	7.754145015	7.692834425	7.628996189	7.758854002	7.587204185
ILMN_1652431	7.833262504	7.742645084	7.90464387	8.23090802	7.604440339	7.600580216	8.19621137	7.671672057	8.376150471	7.633151025	7.534103121	7.529878621	7.366881725	7.553910055	7.848617159	8.433422738	7.551771714	8.791526525	7.511402025	8.009559383	7.836549093	8.206038955	7.638092313	7.626656472	7.513169396	9.10653532	7.626574577	8.229942635	7.928529095	8.160455186	7.924899264	8.349555983	8.490791555	8.096369762	7.61852582	7.573153984	7.622514055	7.803743442	7.804375634	7.765443856	7.579043044	7.604418826	7.490919749	7.669215623	7.910222276	7.628319132	7.696667806	8.168525766	8.002493322
ILMN_1652434	8.560448328	9.344360337	9.448669093	8.794668459	8.799188058	8.419909146	9.184288104	9.555232442	9.036938612	8.39188853	8.277230702	8.33617828	7.701635245	8.666937698	8.60777884	8.231660283	8.101957211	8.68799967	8.871970253	8.987083093	9.048133592	9.429560935	8.746471597	9.64365091	7.568609291	10.26884073	9.789186793	9.741905962	9.433322465	9.391911172	8.709564763	9.645483476	9.299460851	8.835652827	9.500933197	9.493951119	8.900451085	9.460557561	7.375174906	8.823322909	8.172616243	8.956780435	8.389105183	8.18134014	8.762452439	7.907678158	7.771582232	8.684015482	8.294555746
ILMN_1652436	7.551644707	7.698075256	7.629640814	7.590022499	7.612435772	7.578032921	7.699894349	7.592664306	7.60216099	7.654101564	7.624705279	7.608037595	8.93048455	7.644286274	7.668196414	7.428551105	7.731882456	7.722488082	7.6894893	7.63140072	7.571802854	7.603006224	7.678220085	7.621498066	7.709606718	7.586360552	7.663700578	7.600659924	7.644037935	7.715418412	7.642797195	7.674775328	7.655530922	7.615830801	7.633788368	7.584444047	7.65489182	7.606708211	9.192752864	7.698591237	7.542743358	7.637261604	7.645615831	7.656980853	7.594871339	7.55385906	7.60575405	7.699852897	7.627935753
ILMN_1652439	7.961158243	8.511443418	7.845901761	10.4598324	7.83395567	8.033412232	7.666532075	8.144107195	7.754132007	7.743158943	11.74154431	7.764306517	15.60433393	11.09114686	7.927520193	9.439720999	7.844998006	9.159837217	8.438703694	7.724396185	8.105875877	7.883873185	7.735864148	7.649848775	7.627396974	10.91404805	7.806556316	11.77530279	7.736380464	9.874374281	7.759793884	15.20174081	7.874207866	10.52465784	13.05353397	12.03768378	10.03424783	7.56108067	9.043258735	7.984513403	9.669544733	10.03313572	13.11303928	8.38003592	7.670687779	10.07784583	7.794639762	10.33333744	7.791359854
ILMN_1652445	7.780997314	7.84625542	7.866729539	7.802602888	7.782421431	7.765507159	7.822324668	7.765929095	7.727114135	7.782369866	7.661086356	7.864716553	8.475884867	7.814163856	7.77208669	7.838939747	7.833350329	8.000586735	7.769174076	7.812618083	7.76784668	7.864434895	7.793835436	7.754214662	8.090468031	7.782330424	7.810985215	7.834227634	7.868468645	7.813616216	7.80449797	7.843797396	7.783685076	7.844415049	7.853164216	7.598411104	7.789654286	7.772080358	8.274027548	7.845661841	8.077113005	7.799594633	7.896755502	7.911078829	7.798022382	7.932476325	7.838449103	7.854263671	7.987294493
ILMN_1652450	7.781341958	7.702289365	7.713284526	7.754021696	7.780588925	7.813801753	7.695115315	7.682086303	7.803229	7.805155362	7.677300778	7.695431937	7.678030381	7.778448172	7.715558383	7.816563926	7.856425932	7.869899725	7.728958628	7.704197095	7.900170536	7.729918778	7.852973574	7.954417672	7.833395429	7.724101828	7.749631632	7.733329808	7.667255011	7.752177891	7.761555837	7.823123157	7.842463724	7.724572941	7.775027398	8.82819043	7.748098321	7.921707099	7.839874474	7.777706018	8.054156928	7.70773798	7.72693952	7.820059729	7.691223038	7.771008957	7.757702027	7.644325192	7.702876222
ILMN_1652456	9.863735415	8.893717398	9.343213796	8.706844599	9.701840794	9.901158891	9.894102097	9.340682349	10.91376577	10.38018976	9.944277394	10.2043503	7.475700866	9.966277368	10.48797666	10.79961101	11.78653653	9.952401277	10.99496824	11.24209392	9.738715753	9.738464751	8.67158084	7.771306664	7.566362194	9.76819257	9.255562314	9.162037552	8.769447622	9.387647269	10.96728828	9.398910617	9.700089007	9.239982011	10.06513976	7.693288065	7.960567489	8.377700439	9.806552871	10.64326736	9.423107736	9.81526047	10.17935984	10.1807337	10.23614334	7.60662516	10.2305283	10.5234124	10.16506326
ILMN_1652459	7.837417143	7.848327788	7.874344853	7.7958131	7.803258001	7.794633001	7.784880785	7.853019429	7.91887291	7.84347138	8.326960911	7.908580256	8.865628764	7.778177026	7.75501676	7.780915115	8.042921649	7.95599218	7.808098823	7.854174566	7.800190551	7.814665931	7.906733429	8.618164739	8.411153168	7.874387705	7.811346933	7.870615431	7.862178509	7.845185225	7.871440277	7.847635493	7.793077019	7.829224451	7.913061819	9.559627111	8.701001162	8.123655116	8.718944833	7.882147542	8.010492183	7.913827037	7.843947073	7.892749881	7.96431333	8.124363084	7.954911902	7.831127091	8.095186825
ILMN_1652461	8.436759907	8.199785821	8.216346365	8.425075997	8.332075885	8.433883725	8.95167177	8.382824608	8.945940476	9.385226977	7.579888304	8.710643062	7.549950105	8.594620491	8.565861997	9.190640466	9.72237637	8.550950581	9.139853581	8.970750494	8.761870079	8.393350131	7.79052603	7.667914986	7.557829071	8.574672415	8.137983649	8.336757623	8.053009598	8.504916086	9.3459546	8.206785458	8.771597161	8.356655738	8.521967225	7.635641552	7.860636141	7.786092857	9.166173226	8.925426854	7.851305808	8.029921018	8.570020581	8.283482242	8.044643496	8.801084561	8.557369598	8.525468395	9.035015889
ILMN_1652464	7.580071411	7.686356077	7.59200455	7.578157599	7.579348179	7.624134572	7.553834118	7.704571269	7.514680114	7.609910025	7.570320461	7.576918991	7.894776271	7.576771663	7.629511037	7.571859458	7.558460295	7.64292338	7.594141824	7.598053012	7.626481024	7.736271209	7.621518999	7.555329741	7.577297802	7.614923982	7.520759989	7.605895831	7.614447931	7.711517183	7.677349732	7.655368353	7.576034375	7.585021965	7.593322545	7.623316028	7.523197836	7.608102643	7.634167332	7.652744745	7.498813954	7.659212857	7.535853045	7.607061775	7.673217402	7.549012098	7.559273702	7.660094982	7.634478812
ILMN_1652465	8.053379086	8.134678968	7.715615437	7.958244438	7.966739534	7.683830776	7.707500776	7.961017735	7.547757459	7.790561752	7.591940444	7.519161211	7.471544069	7.622642616	7.747417979	7.986058862	7.523755954	7.408574128	8.070042175	7.47964722	7.612057972	8.139358468	7.567121852	7.5827969	7.53798234	8.473706207	8.281695881	8.338573105	8.399325546	7.69681715	7.665436691	8.388869253	8.039772503	7.984360717	7.718553362	7.579873276	7.498257721	7.595797065	8.503885983	10.94790484	9.465153278	11.04104167	7.490885007	7.770234908	7.575461507	7.788752192	7.545383129	7.545308082	7.540170254
ILMN_1652466	7.719529024	7.612747964	7.60729621	7.578952752	7.593377337	7.551068758	7.661663497	7.49804156	7.628302625	7.602927432	7.639824085	7.589369884	7.568005785	7.566670313	7.598835607	7.592416463	7.568504523	7.609946254	7.53411949	7.611241898	7.658998015	7.58298537	7.580362782	7.666097118	7.537537506	7.599627894	7.58140147	7.602666209	7.560540296	7.643555836	7.605264827	7.595824233	7.510743591	7.499074779	7.615102878	7.609146781	7.770595648	7.65881658	6.878576802	7.562833823	7.531747969	7.488838772	7.515303939	7.527526415	7.572061576	7.578114016	7.568809015	7.577056619	7.588986136
ILMN_1652469	7.996428775	7.927565232	7.8918215	7.835764208	8.019279328	7.971327088	7.838131636	7.842926548	7.966465869	7.942929603	7.975808652	7.951944071	9.832668351	8.004259288	7.960260287	7.920918306	8.055911066	8.042931881	7.846954094	7.85736481	8.089751062	7.835456166	7.965408223	8.273467286	9.871420206	7.904423345	7.873838158	7.905964575	7.848528581	7.964294779	7.993145424	8.124230951	7.95604108	7.909416608	7.994361298	8.117137541	8.407421962	8.109575008	10.20241225	8.137439687	8.292069277	8.12167792	8.258069156	8.125219043	8.209441923	8.235232511	8.057137947	7.995274552	8.095836248
ILMN_1652472	9.836398413	10.53433973	10.4161294	10.26761236	10.01292467	10.2289329	10.48125722	10.19334895	9.439746038	10.44142547	9.361978417	9.480390467	7.404865611	10.39194542	10.4581119	9.756703946	10.00535818	9.161667893	10.31016614	10.00727433	10.42679202	10.36821548	10.12174006	8.768558141	7.474270045	9.94345562	10.49588066	10.36798154	10.7302677	10.05399854	10.90740391	10.39713137	10.31224258	10.32609155	10.18356062	7.976511117	8.837555069	9.896618832	7.774039074	10.36241644	8.838192236	9.637238281	9.761379289	9.857220336	9.223565592	9.049686688	9.70145154	10.99843887	9.971374647
ILMN_1652486	7.852016099	8.472216437	8.21257326	9.177822732	8.631243854	9.070975043	8.755847595	8.32565415	9.800061198	8.283144041	7.644632559	9.717654548	7.503074798	9.077344096	8.819165219	9.956753702	7.667058931	7.817429366	9.803297023	8.647873079	9.385380305	8.281326974	10.008617	8.632201616	7.563952145	8.17773214	8.440940964	8.328328703	8.554422937	9.11073594	8.963983629	8.565249549	8.34040783	8.545935632	8.864687198	7.766876592	9.71978719	8.540111158	10.32638151	9.587244214	10.31975533	8.998142752	9.996804495	10.37035182	8.750864036	9.986660983	9.250587131	7.585287793	7.59688183
ILMN_1652487	7.783254895	7.7145355	7.71180718	7.785664359	7.771707376	7.734798525	7.728408561	7.736000157	7.730581214	7.734258857	8.574959363	7.634830473	7.553237874	7.743627697	7.832170808	7.692570224	7.681417054	7.729251148	7.715574321	7.847317445	7.828777932	7.752155798	7.737376079	7.665357696	7.570491984	7.836673676	7.82111215	7.819170173	7.846457988	7.718166105	7.696772608	7.853958308	7.79832909	7.825667728	7.699086561	7.588406695	7.758526915	7.699550582	9.74229179	7.695610147	7.586855442	7.639498274	7.685994067	7.672330161	7.671946666	7.699162558	7.719000933	7.782499327	7.70890977
ILMN_1652488	7.669530076	7.665149083	7.622971758	7.679070725	7.668279365	7.721817303	7.550548388	7.640841493	7.623656279	7.727489063	7.817784808	7.713682785	7.820155874	7.607795699	7.670199933	7.649797257	7.553053045	7.632612761	7.675971912	7.667307146	7.645312289	7.606945695	7.538535746	7.6366768	7.512010195	7.638161769	7.775741279	7.696762714	7.759284174	7.726981517	7.617495898	7.623555772	7.714315729	7.640632724	7.626663807	7.572377527	7.679876575	7.600841674	7.705360118	7.655821214	7.652153138	7.657160545	7.633838234	7.670010662	7.624349584	7.47684991	7.648129792	7.662217292	7.738221089
ILMN_1652490	10.5971559	11.46774551	11.45638615	10.54572994	11.27657189	10.76730856	10.68164172	10.39870941	10.86794935	10.95318097	11.06235452	10.08383912	7.524599099	11.35047335	11.42106336	11.08940872	11.41338062	9.431144307	11.06361761	10.95045083	11.20474456	11.58210384	10.90035718	10.50415756	7.538804084	10.92428152	10.74631918	10.68461421	10.63314301	11.1125741	10.92256072	11.49691263	10.74303508	10.86814737	10.84694309	10.96279879	10.67891257	11.24426825	9.058137647	11.45324698	11.20998783	11.84776443	11.51440478	12.14716349	11.54035972	11.39505677	11.69152067	10.87540342	11.09264112
ILMN_1652494	8.36040313	8.163214787	8.239188128	8.413737641	8.134992868	8.107691775	8.076849883	7.810429485	7.650123787	7.949626682	7.534071385	8.334207172	7.428560747	8.113998094	8.063628576	8.381751691	8.57993879	8.373952771	8.197327539	8.147185564	8.44823652	8.076677591	7.806958479	7.664177472	7.564223751	7.800327063	7.857948315	7.766765251	7.782066098	7.770478453	7.921594135	7.784165661	7.675242029	7.847700866	7.911250977	7.589612446	7.653793589	7.676241496	7.346259199	8.263997889	7.870409297	8.002681748	8.276221089	8.36599078	7.690097076	7.569999444	8.608615981	8.367613059	8.784040233
ILMN_1652505	11.46411969	12.49896641	12.36703593	11.85813613	11.70404406	11.38460976	11.46131105	12.00694247	11.96286558	12.17300149	12.90149104	11.86394863	13.34664091	11.48079935	11.3548395	11.90863359	12.56128219	11.67475125	12.10123989	12.05043328	11.63494981	11.8695678	11.96143131	12.80435085	12.88792477	12.04382629	11.96601256	11.90166553	11.48211093	11.44217822	10.73480155	11.99988062	10.63157301	11.20323117	11.5645995	12.00315722	12.37732544	12.10590322	7.882627755	11.61626177	12.44512372	11.78353324	11.6900684	11.52930198	12.08618567	12.52670421	12.33666415	11.86632898	11.69073233
ILMN_1652507	7.637124274	7.641822334	7.657318918	7.717457007	7.627384543	7.686378662	7.617497975	7.70150954	7.542038635	7.697875837	7.593740952	7.630742626	7.52009103	7.697242046	7.681835121	7.690244984	7.663588517	7.621332543	7.684224724	7.683666388	7.595936821	7.610874572	7.562262864	7.595377017	7.562845445	7.620413669	7.607508777	7.640608948	7.610964156	7.622218501	7.626421436	7.647540315	7.675917705	7.593376261	7.625038546	7.605290821	7.519034275	7.65409658	8.57743126	7.643157797	7.618017126	7.59029388	7.603774801	7.631195791	7.664780428	7.521114305	7.72873932	7.666411397	7.635947618
ILMN_1652512	12.07316628	12.63123568	12.84893088	12.39759714	12.44382733	11.97009385	13.87087604	13.2089055	12.81961288	13.09487506	11.5359714	11.72584283	13.16466796	12.57735322	12.79562172	11.63935809	11.20642255	12.84576978	12.03827508	12.21187058	12.38790374	14.24393156	12.56001718	11.81243863	8.534702993	14.18075107	13.05050456	13.25106207	13.75585171	13.14422573	12.69160562	13.16333437	12.89564779	12.79936985	12.5428668	11.65498605	11.80211501	12.40311501	8.71347533	12.43160557	11.16538288	11.72524701	11.47275886	11.60126285	11.22684578	10.5973333	11.75428876	12.10538628	11.55083682
ILMN_1652521	8.150428815	8.417587385	8.479569246	8.489837972	8.185048172	8.041967913	8.228294036	8.449987277	8.382964923	8.207990968	8.406529186	8.164084978	11.45361225	8.188779142	8.111196572	8.044974832	8.494951313	8.421585361	8.211024704	8.243021225	7.937593686	8.347750348	8.095809649	8.903925073	10.93457685	8.690188552	8.71628597	8.712553083	8.914327664	8.238100342	8.056669529	8.6968693	8.396832211	8.461985302	8.433001612	8.48909823	8.905511972	8.593402875	10.51293886	8.140450069	8.514684263	8.039762236	8.207688325	7.996553641	8.429668019	8.007664755	8.059410964	8.105483221	8.183348458
ILMN_1652525	12.24596079	11.34941532	11.83555073	11.01417903	12.15447156	11.63292899	11.49285063	12.28522577	10.5114078	10.21435596	11.9037461	10.45597088	7.53356654	10.78211584	11.2396685	8.975199149	11.0014292	11.54931487	10.14026732	10.88686485	12.39020487	11.42984975	11.59109515	13.5945132	7.509978531	12.15119915	12.83876057	12.45855166	12.11249476	12.01747877	11.04926651	12.37417206	12.10208957	12.09161083	11.8881225	13.56989298	12.4038078	12.40287904	7.587834763	10.32042335	11.34981498	10.53111991	11.54960893	11.87717657	12.03477266	11.81498904	9.633354685	10.84849947	11.50945786
ILMN_1652527	7.515237275	7.579412149	7.615419225	7.551862571	7.637696106	7.694606644	7.623220724	7.615673873	7.683375822	7.607187574	7.753673925	7.611484714	7.504342878	7.612836712	7.620258607	7.581020361	7.613957512	7.627895674	7.659918096	7.649057959	7.445265495	7.651245528	7.61137826	7.560734459	7.5532959	7.597305101	7.589162207	7.611085986	7.606998556	7.63610609	7.610257794	7.642556998	7.573374401	7.637383984	7.572586444	7.874771087	7.637060262	7.599727014	7.904784176	7.668788071	7.56905346	7.67597132	7.555131423	7.609417036	7.7008107	7.646297758	7.691678422	7.669880899	7.664182909
ILMN_1652533	7.984120642	7.789699246	7.79429266	7.961902916	7.959309168	8.040616256	7.857888857	7.841919281	7.944348618	7.99103344	8.008334379	8.059566499	9.85443525	8.009593416	8.021705905	8.071394227	8.075599824	8.225225419	7.834689124	7.866898669	8.084769605	7.875195635	8.035219248	7.940223671	10.08986191	7.861709475	7.819880053	7.873514203	7.794916781	7.944678626	7.972992254	8.022809184	7.959903853	7.911538689	8.044011164	8.770467561	7.946622306	8.104060697	8.647801365	8.102864504	8.576076846	8.395502248	8.380468906	8.262594013	8.33974186	8.597716056	8.291122214	8.217608623	8.452269188
ILMN_1652540	8.999151994	8.692066454	8.812068863	9.676771187	8.900038118	8.920013825	8.585885205	8.532789696	9.526515379	9.150845914	7.750621022	9.363478768	7.549211999	9.100428037	9.321052315	9.30053018	9.1363609	10.25659112	8.735041852	8.650459608	8.646282619	8.465781565	9.436943591	9.33532476	7.574181714	8.227144768	8.364408959	8.148046001	8.550336605	8.472726899	8.275259985	8.225864039	8.229728536	8.393052011	8.89899813	10.16919146	9.530650183	9.572075119	9.012752086	9.517278119	10.20560551	9.55953344	10.4570295	9.983261044	10.27973615	10.43800726	9.622650482	9.456618067	10.70355873
ILMN_1652549	12.1890472	10.71888308	11.32946084	9.656008047	11.65657106	10.91443105	11.41953372	11.24175127	7.843224658	11.18515038	11.21548998	10.54168436	7.516794981	10.1425772	11.85663014	11.5177871	11.23480398	11.92685464	12.41463959	11.80901581	11.53622183	9.935856491	11.83742049	12.30916613	7.539500392	11.13168837	11.11129154	11.78710179	10.22864132	12.33050307	12.43842618	11.89134587	12.12457371	11.86551148	12.26728777	12.02122543	12.92325175	12.01582006	8.811248588	10.21933053	10.82588852	11.46627271	10.4748136	10.15439502	10.87795496	12.28938841	10.25444107	10.09949331	11.92773256
ILMN_1652550	7.638450425	7.680734658	7.688955972	7.633715286	7.564954578	7.675959378	7.690533049	7.668082013	7.772690723	7.616706119	7.543348299	7.649851936	7.414187329	7.633570147	7.657293342	7.58760007	7.811423144	7.733018741	7.604696705	7.629185838	7.532099063	7.591942569	7.578602364	7.594721433	7.538744019	7.585576345	7.673374856	7.653635968	7.710666235	7.701719672	7.718804641	7.61983267	7.658248936	7.598823902	7.607610713	8.504835207	7.659229999	7.657896502	9.082319887	7.712691212	7.60757559	7.586927047	7.586937928	7.653112625	7.596882061	7.606205332	7.6680009	7.607463004	7.548337967
ILMN_1652574	7.637514611	7.617262883	7.590775276	7.672579515	7.572819709	7.617964666	7.529228028	7.565212805	7.543398512	7.582579179	7.679775339	7.426211526	7.446999152	7.767864747	7.536966241	7.64778378	7.605960461	7.560246431	7.662197194	7.635203961	7.545367195	7.662920655	7.529067506	7.572460021	7.525790667	7.550384148	7.607746136	7.633015517	7.587751556	7.442786313	7.565553791	7.615030402	7.611554351	7.505968512	7.564128768	7.587972835	7.698105935	7.595264723	6.944280347	7.581407917	7.458414753	7.587802875	7.542031534	7.588466775	7.589721429	7.582407305	7.575482511	7.540739636	7.538186372
ILMN_1652577	7.764645855	7.835046541	7.757790306	7.776289742	7.778728835	7.767640513	7.84318	7.818303152	7.909536951	7.74895427	7.635861231	7.745016792	7.782544096	7.754588331	7.796696362	7.78578644	7.596746049	7.716922101	7.826980063	7.804332579	7.763164642	7.846805404	7.763973781	7.775374813	7.622257645	7.759526108	7.78364611	7.821251949	7.83281977	7.787201604	7.804145504	7.814049292	7.83389528	7.699458663	7.813498891	8.277810019	7.673997064	7.867617403	9.633086333	7.770153881	7.81930792	7.702995473	7.870563778	7.796346999	7.855822521	7.690474715	7.866238751	7.874670302	7.891310232
ILMN_1652578	7.58048619	7.603449603	7.612471429	7.500220591	7.634843722	7.582310731	7.671586156	7.545986819	7.584833563	7.563603088	7.668897587	7.673477037	7.71784941	7.614698562	7.695764688	7.558491465	7.579992782	7.549148062	7.570968048	7.530660557	7.59456963	7.588486674	7.57716472	7.588235129	7.442516287	7.634310287	7.530997594	7.582058382	7.606033824	7.588761219	7.645752781	7.518049097	7.590473139	7.588913177	7.588532989	7.588584044	7.649123039	7.510647528	7.095419142	7.623926388	7.590686922	7.567272513	7.605836278	7.557780136	7.587040562	7.536267609	7.644266118	7.593100532	7.594802797
ILMN_1652580	8.725842392	8.788583978	8.678057138	9.624222127	8.763386897	9.700250036	9.338313815	8.876822188	9.383668385	9.331166958	8.01621703	10.00222658	7.478361624	9.05299547	9.045949884	8.505484091	10.02866605	9.682008027	9.040029915	9.642870135	8.113688548	8.718119954	9.249546477	8.057826443	7.411713367	8.66884848	8.572829315	8.798235971	9.189564438	8.746577804	8.665501348	8.730147356	8.678714662	8.496973827	8.344529013	7.566273009	8.607049737	8.385200555	8.293634562	9.52428133	9.487518953	10.0724559	10.0087891	9.700297921	9.91031928	10.20775572	9.526903632	10.22658576	9.249493091
ILMN_1652594	8.517345688	9.116079759	9.028304723	8.563654641	8.914849692	8.484833584	9.091355915	9.171093958	7.847346098	8.666545412	8.868846575	8.193253843	9.389247605	8.32643482	8.260502302	8.73105851	7.947029203	7.872396127	8.59224463	8.361558662	8.889024958	9.069858843	8.755696376	9.399461034	9.758805391	9.860557832	9.870716582	9.619906999	9.887407344	9.004920508	8.498291502	9.409276597	9.255778749	9.319400771	8.701120663	9.937914917	9.523736787	9.502502519	9.774599743	9.085874743	8.725141376	8.369798749	8.672654607	8.61035781	9.049792952	8.619416875	7.96115295	7.991867694	8.341687932
ILMN_1652602	9.229933355	9.075248166	8.865752763	9.326066979	8.753749373	10.06855823	9.357287922	9.488164808	7.699876708	8.928121098	7.61826239	9.093582428	7.523059561	9.688474245	10.03015645	8.926463431	10.29259465	9.60503172	9.53226999	9.546117836	8.48920325	9.569129283	9.394020901	7.7753394	7.566924918	8.648826747	9.041886566	8.940149785	9.39179404	8.801813923	9.791544284	8.855064867	9.334069376	9.408535413	9.664717036	7.598767296	7.61686221	9.133888549	9.195045204	9.760040762	9.386386333	8.954795468	9.960601884	10.15439502	10.56612981	10.13173387	10.71495934	10.49872346	9.607836773
ILMN_1652604	7.76653048	7.754073841	7.695354818	7.723895703	7.772058927	7.789693988	7.770773945	7.701618537	7.777354167	7.775615576	7.679574222	7.49845495	7.527369383	7.946762282	7.74958292	7.852878559	7.885752493	7.605190253	7.771614925	7.745240436	7.752776496	7.758604763	7.606295564	7.726507484	8.559460748	7.708348574	7.680403877	7.782043169	7.742235776	7.78208883	7.776011725	7.692659378	7.652633048	7.704039598	7.81657577	7.597383795	7.62117654	7.817025536	6.636882267	7.711204051	7.983652092	7.779810831	7.922159125	7.827449631	7.768981493	7.947400482	7.806678595	7.76426952	7.966354066
ILMN_1652609	7.887967889	8.33585499	8.41330555	8.405649703	8.599889554	8.688559452	8.243848455	8.497222909	8.403641458	8.299732263	10.42455711	8.150770979	7.528391717	8.57006095	9.198232254	9.110212479	9.054674527	7.528601822	8.891933072	8.458097606	9.350112975	8.926448493	9.253132875	8.457445042	7.5514066	8.497372672	8.303217063	8.530081476	8.625430261	8.689890563	8.425445409	8.636830994	8.74123058	8.626014273	9.322572747	8.080098446	8.865733595	10.02651396	9.319447084	8.384214018	7.501310146	8.338298558	9.879819653	8.702813269	9.389470101	9.960599339	10.52766553	8.553591482	9.661467098
ILMN_1652611	7.644233807	7.591919876	7.704864275	7.695059197	7.69644788	7.692873452	7.677368251	7.642741669	7.661892401	7.639606617	8.658347725	7.754517234	7.591918651	7.755241767	7.699234262	7.684432084	7.610396213	7.853173006	7.677831703	7.687333265	7.61491194	7.658848061	7.792157408	7.728027494	7.681532092	7.667201205	7.732481035	7.709942565	7.579399521	7.665538985	7.706800076	7.690351945	7.670820889	7.694219603	7.73112084	7.598430123	7.659515831	7.630791994	7.392907618	7.619308957	7.618639888	7.639151614	7.761870392	7.685699069	7.634979227	7.854222012	7.646503264	7.795240748	8.060439816
ILMN_1652628	7.643137091	7.660900323	7.599606775	7.657600293	7.694190904	7.575874177	7.663765337	7.703648681	7.715895165	7.648205449	7.684049816	7.759000051	7.865732045	7.657085824	7.627676536	7.589591123	7.720347091	7.773516369	7.695530868	7.616975869	7.603571972	7.618854523	7.653683926	7.488677275	8.057229537	7.591628878	7.666915271	7.592548241	7.713598687	7.595260628	7.624316651	7.618332383	7.708049372	7.590797233	7.700471618	7.612309862	7.901520008	7.665380081	9.406836265	7.62445231	7.570902967	7.728649456	7.527331615	7.625413594	7.59916118	7.70781229	7.81486446	7.702064967	7.596657547
ILMN_1652631	14.65802471	14.82160595	15.23348931	15.70519527	14.87885741	14.88042847	15.07162425	15.21123245	14.36930235	14.95005355	13.9407861	14.96346619	14.49158051	14.63029096	14.42833784	13.74284043	14.40188354	14.56981244	14.65047142	15.11068885	15.04962079	15.03539642	13.87067299	14.81961922	12.75951225	15.27635079	15.31547417	14.98908181	14.42781634	14.75488538	14.83281261	13.99354824	15.20381583	14.84821426	14.65817515	14.91399215	13.8052086	13.98854959	6.536146901	14.52700031	13.89826364	14.25351008	13.86246564	13.10861097	13.6249114	13.2746184	13.289206	14.13930363	13.479888
ILMN_1652638	7.801218025	7.875834033	7.806970227	7.826805262	7.839391411	7.840552351	7.841517769	7.747715642	7.879428163	7.850094599	8.378095557	7.988272338	9.799935368	7.773521942	7.772682452	7.873367691	7.993313201	8.03249551	7.850924627	7.771153269	7.837509478	7.787725432	7.836523506	7.562645195	8.540731253	7.848934272	7.853037612	7.818894374	7.792820266	7.806333905	7.844209908	7.788284622	7.771666576	7.82406601	7.698799002	9.323739644	7.62239971	7.750949341	8.333731447	7.877100719	7.657679286	7.921454501	7.811873878	7.873606571	7.765475641	7.733975248	7.823549592	7.864623635	8.237947416
ILMN_1652639	7.662839411	7.639153098	7.672837932	7.588105676	7.643478042	7.618346529	7.630835793	7.632768671	7.969185478	7.639454213	7.691774627	7.599923239	7.53506674	7.704230679	7.615332673	7.582954038	7.640559126	7.605154446	7.676021449	7.599235807	7.818731444	7.580851892	7.60906046	7.737616597	7.564473719	7.605694997	7.630387147	7.593786275	7.681744397	7.603386617	7.700689575	7.665614964	7.68462322	7.647551608	7.710577747	8.359020655	7.695741098	7.753802263	9.948068708	7.606319646	7.622228983	7.651709448	7.719266007	7.661914751	7.76467001	7.58763677	7.620145246	7.668144479	7.672557201
ILMN_1652646	7.526603708	7.564187573	7.630883344	7.581777184	7.590476379	7.631074414	7.591930021	7.716165801	7.647740811	7.540392089	8.17997449	7.592006642	7.533265097	7.49901539	7.805505702	7.598870191	7.581870236	7.818240847	7.610892608	7.609552669	7.599712159	7.658593809	7.597513431	7.668666142	7.5047425	7.697101973	7.630885405	7.638520384	7.528204814	7.628505467	7.595262877	7.626243278	7.68449367	7.572981446	7.585311738	7.906922507	7.637946561	7.673906385	10.61155204	7.49765401	7.598510524	7.698643782	7.595376539	7.680913518	7.690989917	7.612003866	7.557065257	7.638851127	7.621377174
ILMN_1652647	10.89276385	10.3526637	10.59268321	11.63019022	10.31781381	11.53374273	10.79982849	9.856254201	10.38868099	10.58046302	10.66809261	11.50713946	13.52424741	10.71979081	10.51501467	10.14294156	11.30364478	10.91829725	11.25981204	11.19882237	10.57616358	9.639566362	11.12120381	11.02605065	11.93075305	9.131869342	9.405581926	9.312114974	9.29967406	10.27088753	10.00963737	9.426372422	9.502120049	9.699988007	9.938661216	11.22652414	10.73944801	10.75061491	9.490655038	10.54221766	11.24402973	10.11129585	10.67799723	11.30322401	11.39147624	10.51994332	10.43111913	10.53434356	10.62314279
ILMN_1652649	7.602883626	7.564993999	7.567840996	7.55824984	7.65628748	7.493050844	7.58649586	7.629678467	7.552566095	7.62937404	7.579495862	7.593437578	7.483809342	7.602788683	7.640858504	7.566805154	7.563352607	7.490295254	7.580799761	7.576294099	7.615135369	7.559861199	7.563557997	7.564569051	7.571949411	7.560813226	7.697888534	7.578661498	7.606566404	7.604913245	7.613552486	7.523644214	7.559842713	7.62907633	7.598144953	7.572099221	7.627122414	7.490369046	7.563529566	7.567276806	7.546583028	7.535883589	7.534947637	7.533863471	7.517049618	7.523783382	7.537699626	7.562150582	7.542381189
ILMN_1652650	12.89575673	10.68220753	11.51722064	12.97976652	12.55711847	12.8861004	12.23721628	11.97767092	11.11656696	12.92161979	11.29357506	12.30439128	13.57410769	12.93414313	11.57534789	9.866310001	11.92387274	11.69462081	12.39978774	12.78915308	11.71210001	11.60070019	11.67909514	11.67898206	7.573753131	9.983781228	10.77321515	10.11929669	9.233201457	11.4817898	11.30020273	10.92515391	10.46199587	11.48205394	11.85620248	11.1131667	11.33450503	10.75516927	11.1712749	11.98634968	12.06555646	11.47831299	10.86109912	10.65621501	12.17334697	10.89520837	11.03161731	10.79455198	11.11539327
ILMN_1652660	7.637015186	7.569247245	7.65592479	7.628819165	7.57204822	7.596152665	7.693079187	7.632774375	7.528391855	7.604851754	7.539383136	7.637354424	7.49899886	7.648312108	7.604788651	7.560109747	7.594940759	7.627788215	7.617220343	7.600210883	7.62818696	7.506926796	7.604373507	7.579034104	7.661663439	7.629757219	7.624876559	7.609692235	7.514687342	7.536750987	7.560111615	7.596229703	7.609093471	7.576970938	7.594943775	7.598473518	7.687297579	7.646979694	8.432274868	7.534043403	7.595534343	7.577471834	7.65258818	7.560132437	7.771593868	7.574188403	7.587512971	7.871198713	7.605354622
ILMN_1652662	8.634175599	8.373028437	7.73966864	8.153549862	9.048971162	9.673991266	8.748589196	8.208869198	9.247411584	8.53127652	7.65900816	10.73894893	9.451754852	9.00919847	9.469958036	11.29677148	10.98144384	10.32930039	9.734976817	9.124813136	9.79247717	8.447163123	9.169937228	8.997942043	13.46441158	8.370501703	7.998072344	8.118404609	8.031117877	8.403987802	9.744705195	8.467649734	9.307652605	8.506740058	9.152400049	8.906504852	9.910814157	9.040607268	9.667874747	9.872456445	7.635736461	10.13324084	10.45844144	10.17473952	10.66339725	10.82190738	7.798061036	9.695853278	9.969042776
ILMN_1652666	7.667919335	7.600044957	7.666384964	7.637860465	7.686127846	7.583600622	7.645805119	7.681812972	7.688221286	7.691590887	7.763143451	7.623107328	7.675853642	7.689245744	7.546978034	7.654300856	7.729827174	7.747456999	7.643867125	7.659544075	7.735916463	7.666138111	7.609704794	7.647118052	7.555042576	7.661780113	7.720858032	7.690910134	7.669256882	7.656222084	7.620804954	7.634202166	7.774760271	7.579290843	7.713141453	7.596439813	7.631497874	7.745935128	7.649757824	7.68063533	7.762519301	7.616977715	7.719021183	7.736661215	7.618136907	7.753272548	7.701970499	7.582887122	7.618099171
ILMN_1652670	7.457396521	7.590007938	7.594087587	7.59268301	7.683495436	7.590852338	7.630955852	7.625188486	7.53315812	7.633788347	7.63334535	7.609502141	7.885784256	7.719327637	7.608904833	7.549732328	7.54735731	7.767843751	7.652663089	7.71946223	7.60111746	7.587346111	7.54012143	7.584520483	7.554987688	7.613511586	7.597757263	7.628713237	7.644429519	7.624894043	7.544091996	7.515626733	7.61352377	7.666501741	7.577100261	8.136579611	7.618034141	7.626510376	9.719338335	7.612009332	7.578837127	7.590251222	7.617134286	7.625696755	7.62378087	7.798564498	7.644544581	7.517571224	7.634036475
ILMN_1652674	7.700954918	7.729938507	7.684679914	7.699764292	7.772984124	7.716305828	7.688751688	7.761329212	7.638983762	7.713234972	7.678354697	7.766058445	7.531215016	7.742571786	7.726769273	7.715608506	7.686626453	7.75264752	7.672276825	7.791856719	7.804344317	7.7147747	7.719972547	7.688127001	7.628842248	7.722411561	7.733386899	7.758731344	7.705570952	7.665920169	7.809840584	7.783009012	7.766334599	7.73611708	7.764657098	7.603718741	7.690979204	7.795682034	7.386212928	7.680920792	7.847599916	7.713220929	7.726083069	7.77212166	7.693404654	7.780170968	7.719506079	7.649133769	7.643372974
ILMN_1652677	10.91266321	11.99595962	11.63288591	11.28058131	10.77724441	12.49088896	11.24041222	10.27449768	12.5766536	12.13219115	12.24469262	12.11184752	13.83049791	11.65977366	10.73418334	11.96141154	12.53907387	12.32367601	12.13958606	11.4233722	11.37179565	10.89125851	11.97530259	10.8368335	12.64807494	10.48846329	11.25723048	10.71911908	11.65523609	10.04604622	11.66519902	10.00885202	10.89394592	10.57326629	10.9264196	11.11626793	11.04058142	11.36968932	9.907289257	12.3960347	11.5165144	11.49167288	11.72040502	12.13742132	11.74086307	12.09899536	12.52661644	11.79161041	12.13244307
ILMN_1652680	7.552390925	7.600491737	7.632503166	7.665957522	7.625444083	7.615522931	7.51936264	7.661761227	7.555624196	7.527625576	7.776335932	7.706847323	7.662543621	7.584774368	7.624354185	7.550100134	7.570438598	7.648101397	7.573923453	7.561793923	7.687214886	7.612550335	7.523527149	7.619980757	7.5935862	7.662137851	7.607450264	7.61465688	7.609604081	7.684377783	7.612230664	7.683051728	7.69120699	7.609962751	7.616896209	7.569805955	7.589021943	7.676564023	10.59570036	7.600887206	7.709788255	7.641882385	7.671891074	7.599912001	7.538757198	7.528719602	7.58489716	7.614490446	7.726439626
ILMN_1652685	7.663738669	7.773307942	7.737588794	7.726128468	7.729220251	7.746875473	7.766567503	7.765939421	7.824296744	7.735412148	7.778958955	7.627806268	7.524463354	7.751618927	7.783781295	7.754237311	7.790200153	7.583912557	7.747632324	7.754645876	7.722739495	7.750821856	7.677207889	7.851110307	7.574395317	7.748212719	7.755396258	7.729826162	7.683811648	7.766117117	7.722699774	7.693864798	7.732108108	7.765140551	7.787547412	7.563850064	7.878833395	7.696173257	8.951502167	7.742765524	7.716108927	7.680924487	7.760883394	7.803196717	7.817244867	7.884615129	7.785035263	7.81343432	7.646521714
ILMN_1652687	7.710336489	7.634298101	7.748954858	7.723946412	7.671354928	7.683131679	7.604155109	7.784228574	7.741868377	7.742422872	7.669946421	7.639849117	7.425323796	7.726671276	7.755480787	7.719027119	7.60153827	7.605345151	7.682874948	7.703451282	7.75760964	7.68108736	7.649201352	7.600637798	7.705586215	7.685451786	7.628930645	7.645846981	7.567361842	7.571185607	7.578240464	7.555070408	7.666182196	7.60204485	7.830940139	7.594334484	7.531777298	7.642673394	7.535529079	7.691810034	7.577549184	7.725524055	7.665254918	7.731872438	7.71162121	7.59581957	7.787920255	7.652488247	7.68719702
ILMN_1652689	7.662814549	7.6366816	7.652135504	7.635734836	7.72089609	7.723196677	7.598236856	7.709681447	7.656744975	7.697428168	7.634314572	7.682173363	7.529382089	7.670495117	7.732474058	7.634679363	7.612384391	7.757939964	7.635203648	7.587695245	7.592702865	7.627666826	7.535047418	7.656678259	7.64555167	7.658707922	7.656957024	7.627377557	7.643210665	7.657077925	7.709279272	7.689092713	7.754014409	7.67407745	7.655510869	7.602383861	7.668902307	7.595859459	7.099956753	7.672532286	7.894923674	7.665790701	7.66267718	7.702168851	7.619024777	7.682896367	7.632663553	7.634181539	7.651995369
ILMN_1652693	7.568270148	7.467820426	7.6152062	8.070705574	7.567094323	7.507949166	7.597848593	7.96383683	7.529383588	8.387051022	8.058144763	7.635862581	7.45499926	8.448068168	7.506521704	9.62702576	7.629765392	7.573774561	7.543468244	7.518853598	8.415667657	7.539899286	7.645073719	7.525122598	7.511195873	7.545537123	7.597294011	7.596384958	7.745525143	7.627581341	7.570842078	8.624765498	7.87628024	7.773010003	7.430416558	7.6430869	7.673959463	7.607397638	7.47827156	8.571449241	7.495475175	8.701685906	9.417999227	7.507429144	7.534347304	7.552942611	7.581311596	7.561838938	7.601952469
ILMN_1652694	7.780117377	7.766290123	7.682701921	7.663819162	7.73382795	7.70172064	7.672421973	7.726138837	7.713768825	7.63686528	7.514384898	7.69626532	7.677474338	7.703050814	7.791486198	7.62942666	7.643559103	7.743104822	7.728142745	7.803760757	7.697979771	7.757920003	7.554733212	7.599599865	7.539937016	8.060184919	7.85221129	7.833857635	7.740972664	7.749265979	7.736838621	7.902087556	7.864915832	7.737811585	7.769409166	7.593736784	7.699296817	7.706928605	9.38108869	7.720739072	7.599913354	7.653423265	7.628262049	7.674194716	7.63402589	7.639608319	7.596997245	7.697177466	7.753015364
ILMN_1652700	7.795542965	7.824580615	7.870408943	7.903626956	7.825720091	7.843854732	7.83971175	7.813774516	7.985607608	7.905624321	7.697301188	7.843011	7.89009563	7.790523824	7.774433192	7.898336642	7.956772455	7.862101975	7.867606239	7.930232351	7.838828191	7.850524006	7.803456336	7.678019003	8.54923587	7.865796851	7.790999818	7.838760381	7.918202807	7.802216554	7.784240023	7.826127409	7.786770182	7.817382285	7.815494292	8.600007377	7.867697853	8.051291291	9.55337381	7.846102947	8.141977214	7.877469289	7.947952375	7.894682848	7.767051805	8.140592446	8.010557712	7.800428577	8.185940933
ILMN_1652701	7.674363576	7.634868217	7.645579634	7.640367432	7.610343681	7.687127997	7.51997441	7.626735506	7.566953891	7.636507337	7.525744023	7.694760486	9.478861418	7.639755125	7.516389457	7.711124212	7.785263873	7.513026405	7.675074134	7.658361652	7.633237877	7.579721915	7.560181572	7.632090149	7.533147026	7.609182741	7.62307019	7.623129466	7.570445197	7.588940121	7.719532298	7.669995986	7.634331269	7.643584921	7.662043476	7.606352721	7.863581293	7.615507129	8.029075808	7.607269145	7.682393942	7.602714317	7.660861286	7.671651669	7.651158439	7.628527291	7.64309172	7.64288299	7.755718907
ILMN_1652711	7.894019636	7.9348684	7.860539941	7.796354238	7.904259141	7.958230729	7.813111763	7.823544091	7.911819919	7.920738416	8.367351268	7.87398507	8.296180528	7.911143362	7.926693048	7.994185106	7.94395061	8.029777033	7.907380556	7.856513986	7.974142873	7.858690569	8.277519794	8.624141076	8.552593584	7.938025486	7.879427561	7.794220932	7.884804992	8.11537167	7.920251349	7.966925863	8.080983266	7.90697522	7.952179749	8.177059479	8.968503112	8.268311638	8.662702516	8.218749478	8.618859346	8.578085575	8.144658441	8.146149556	8.225580761	8.498508775	8.048243095	8.130770531	8.214115567
ILMN_1652715	7.553590449	7.478662565	7.545361673	7.516059461	7.633750949	7.585255379	7.562107643	7.67549743	7.478236605	7.555863528	7.753557187	7.597975257	7.456628613	7.566112227	7.56779783	7.674638326	7.544293587	7.536645662	7.510117561	7.502238236	7.605259036	7.535839254	7.595262772	7.522148848	7.842376793	7.492815993	7.58750315	7.58417815	7.4986292	7.602170607	7.672035238	7.510339748	7.591860613	7.523780751	7.574187633	7.547851771	7.562250092	7.547375197	6.845194965	7.615995594	7.490276181	7.579547653	7.556953513	7.508928405	7.519863747	7.502386321	7.555439342	7.6057197	7.509722156
ILMN_1652716	7.611919315	7.900682735	7.960596358	7.904603447	7.79480961	7.735409444	7.754680164	7.756270056	7.803755497	7.767398665	8.007598283	7.698465901	7.533994399	7.778604501	7.725265246	7.860592215	7.740100039	7.566949368	7.65549451	7.765364042	7.645446079	7.940934404	7.504236311	7.585373771	8.95158656	7.938431817	7.869647792	7.864454591	7.736249904	7.687991009	7.631291707	7.754243689	7.750674206	7.842027643	7.704622429	7.582458118	7.651972744	7.626414792	8.259915657	7.758386032	7.564269091	7.730556865	7.689431365	7.658158081	7.57603813	7.543003661	7.570826135	7.594569092	7.581688481
ILMN_1652719	7.815391126	7.844975979	7.781716864	7.776880623	7.782237599	7.715926356	7.808131794	7.7300155	7.818028526	7.77132403	7.62868563	7.740003465	7.5454414	7.80215127	7.806466735	7.831366331	7.905517891	7.639196947	7.730426803	7.806380856	7.695142726	7.785319662	7.727719126	7.707349069	8.900843743	7.794003192	7.867185676	7.924506151	7.869037451	7.76408921	7.755964353	7.802557065	7.713760425	7.849683792	7.694093475	7.590725365	7.771265307	7.697894202	9.064876841	7.708179166	7.7198489	7.726168472	7.831115919	7.713786751	7.721584212	7.84371481	7.736613288	7.83783639	7.735594407
ILMN_1652721	7.762182414	7.777684679	7.941541697	7.664485367	7.769980556	7.762075671	7.726971755	7.859635717	7.825168926	7.769906456	7.660417794	7.887165846	8.592363748	7.685229138	7.769118168	7.776303739	7.960139405	7.722408942	7.814761654	7.751626946	7.770941816	7.757826655	7.769900712	8.018462878	8.08843877	7.752023399	7.787697418	7.876156166	7.849199106	7.813310666	7.637983164	7.733126154	7.808535517	7.717876571	7.777357043	7.599123792	8.332831024	7.673168351	8.053127053	7.778682394	8.079607665	7.740455217	7.85116844	7.658353386	7.793794376	7.663075888	7.747323113	7.83661653	7.67760044
ILMN_1652722	10.69049389	11.5116679	11.37985302	10.23671097	11.41862605	10.32735839	11.25018746	11.36549876	11.17202421	10.69409325	10.49196952	10.46481807	7.545581542	10.54546055	10.37855659	10.23742592	10.80334846	10.37442714	9.237479412	10.40614224	10.58851564	11.74229617	10.11061314	11.38579627	7.637538696	12.46859906	12.15872336	11.83301065	12.25861383	11.62733998	10.59839818	11.76033804	11.42597883	11.71616735	10.47179926	11.46357608	10.61367367	11.10081594	8.840020742	10.47605267	10.55055815	10.49616524	10.68402063	10.58076732	9.8441967	10.46752625	9.779057426	10.08860725	9.949640781
ILMN_1652727	9.074658876	8.762318154	9.029931149	10.29828515	9.191459359	9.670718566	9.279991591	8.838133859	10.59101918	9.953470716	9.40885169	10.13829192	7.533160588	10.01741134	9.59238456	9.025348731	10.90993408	10.57715727	9.532914731	9.948710449	9.047453386	8.975897015	8.719613493	8.765643102	7.566156548	8.749085284	8.536200494	8.536401775	8.664688332	8.538800449	9.39993009	8.585295567	9.079878427	9.024479261	8.867413914	10.26305782	8.546691694	9.021881805	7.123167454	9.92407984	8.946069478	9.367220474	9.225217527	9.25692109	9.380405071	9.043533192	9.707273951	9.241499571	9.985495247
ILMN_1652729	11.45378913	9.215179046	9.445925335	11.19938401	10.28680831	10.52197725	11.20722663	10.05750522	11.47066321	11.80354948	10.75043562	11.95899992	7.758117196	10.54313958	10.97868025	11.80618426	12.5028972	12.23573555	11.61562137	11.48543642	11.06750951	10.32511346	10.3683309	10.15719052	12.39630361	9.759044046	9.230699792	9.383136517	8.626899125	10.89602658	11.50845704	9.657748911	11.23114674	10.23321026	11.50378978	10.24883089	10.79806319	10.52105811	9.59457545	11.24991682	9.786941453	10.48154088	10.18957395	10.36537626	10.76192653	11.08987106	11.93153051	11.51845366	12.21341916
ILMN_1652732	8.360546312	8.76886099	8.853559224	8.301921068	8.295629927	9.510547061	8.062073412	8.329150951	9.114417084	8.192593023	7.597898246	9.093606745	7.440997239	8.717720278	8.931917573	8.604995374	7.705121117	8.867889574	8.4831583	8.766183272	8.220541215	8.139574719	9.589557293	8.866396589	7.528231182	7.897702774	7.949923363	8.075761354	7.682162106	8.324066218	7.959007634	7.896820521	7.980882924	8.007221858	7.932958198	7.596109822	8.415759866	7.862474319	6.651879816	8.881116745	9.774262762	9.207196927	10.0868262	10.48613181	9.312724634	9.863182435	7.67042845	8.677429279	9.467891927
ILMN_1652735	8.589657347	8.354589878	8.5783528	8.766785087	8.509948541	8.846613652	8.568967107	8.469885415	8.608675609	8.914393018	9.765530427	9.014003499	7.62568481	8.508774128	8.587408163	8.566090407	9.44523245	8.737104546	8.723011037	9.185554709	8.504843998	8.527592269	9.034489697	8.998705554	10.87313764	8.32886979	8.434982995	8.37291989	8.450506436	8.559705244	8.684273742	8.52965441	8.554847621	8.521854772	8.715120937	10.2160652	8.954404533	9.027618461	8.736408627	8.695302273	9.114915944	9.012766635	8.977722226	9.118690005	9.427132743	9.35714654	8.733024101	9.035544698	9.540150625
ILMN_1652736	8.90682857	8.729799028	8.660824238	10.19943811	9.153923958	9.690362884	9.003781369	8.781019873	9.306598905	9.305048553	8.736342775	9.371208368	7.532768754	9.507950417	9.143648225	8.884803591	9.051545965	8.773037328	9.523605397	9.550124803	9.149037282	8.819785552	10.47859796	10.36229519	10.87814421	9.302959427	8.726402169	8.219434251	8.571760056	9.343194832	9.129068242	9.038771048	9.106329967	8.403224784	10.00032451	10.89315091	10.78030242	10.79436729	9.473122162	9.937301482	10.41264364	9.959704469	10.01417076	9.728165131	10.35688959	10.00937027	9.223397678	9.701370477	10.43953061
ILMN_1652737	7.534049096	7.599824742	7.607773062	7.555009133	7.556256584	7.690580086	7.571131723	7.63764322	7.655019665	7.617397194	7.741412438	7.578087629	7.507349384	7.548510164	7.61568846	7.596700025	7.61319438	7.588936215	7.673635645	7.60367396	7.591841029	7.673389516	7.557457322	7.589129686	7.561384407	7.593586814	7.631205357	7.575154568	7.604463531	7.618527575	7.604380765	7.533564079	7.598884336	7.587337516	7.575539408	7.596595852	7.65324998	7.615562764	9.877605082	7.637097992	7.61494265	7.543150075	7.601412323	7.590546281	7.545820944	7.57874021	7.618973431	7.63127263	7.572963295
ILMN_1652740	7.654163895	7.71938449	7.683229113	7.70052262	7.783542671	7.684350426	7.815797381	7.655735769	7.689131074	7.765761714	7.623459668	7.669572563	7.587010947	7.735935092	7.707464165	7.804243503	7.623909454	7.585115246	7.687038709	7.638662441	7.784167813	7.720859001	7.667209765	7.710176514	7.4953494	7.698998668	7.632338452	7.630835666	7.711219244	7.675215353	7.687493631	7.6770933	7.745327234	7.682156107	7.745714228	7.598919737	7.730911108	7.717329814	9.149912128	7.766887183	7.81864923	7.663730295	7.772698445	7.718677369	7.674245283	7.981584322	7.719569518	7.780392657	7.741969321
ILMN_1652745	7.686493744	7.704161996	7.654201283	7.664924986	7.632056485	7.580338403	7.715317346	7.678254535	7.596049573	7.692421526	7.603176232	7.526212041	7.987044871	7.664269984	7.69085238	7.712469071	7.627416211	7.654632295	7.53441262	7.702845322	7.642603524	7.635817306	7.58638195	7.652524644	7.559652605	7.611466286	7.53083367	7.597104289	7.723896876	7.700870833	7.559045528	7.546938692	7.648568559	7.699910963	7.579414459	7.59791791	7.808943739	7.727970524	8.903676012	7.568391687	7.516096018	7.59059819	7.609664328	7.632495887	7.599734417	7.632468337	7.708661269	7.548710569	7.631681303
ILMN_1652747	7.720936789	7.763970017	7.653672588	7.688622795	7.618059171	7.647392486	7.727742369	7.742473633	7.760829385	7.669219209	7.634792592	7.653308845	7.529915309	7.725362379	7.666080807	7.7045507	7.650092808	7.872248857	7.687284564	7.6855684	7.725327891	7.775117899	7.648243711	7.696780945	7.546154741	7.697060566	7.647975365	7.660940067	7.774276328	7.628499822	7.681840825	7.716660061	7.62855791	7.683919409	7.634443096	7.595809786	7.651684235	7.695354701	9.250012495	7.692265636	7.578755993	7.64636749	7.778669106	7.636598224	7.715212798	7.692789653	7.753892884	7.655329977	7.852254138
ILMN_1652749	12.95535994	11.5487169	11.48877053	12.5213921	11.78225378	12.91686145	12.61564019	11.88981893	13.49886082	13.32767965	13.32913282	13.13926136	14.1922973	12.57788383	12.45216406	13.87724054	14.44951847	12.46182284	13.41687578	13.49297991	13.04678026	11.85233388	13.42238196	12.90952745	13.60528829	11.84510622	10.83855387	11.10524109	11.18097706	12.22769717	12.89711838	11.1752283	11.68306393	11.39925845	12.84154982	13.45341956	14.05807866	13.27588894	9.467655492	12.14322794	14.10038425	12.44459067	13.16239609	13.42702603	13.57247818	13.80358959	13.61554541	12.87901251	14.14469493
ILMN_1652753	11.32911153	10.8436224	11.24540141	10.7292893	11.17164648	11.09944252	11.10424932	11.15411221	10.32229696	9.993289949	12.23240224	10.30671342	13.69022198	10.90968189	10.80072324	10.93819889	10.65981419	11.71724346	11.28689621	10.93648906	11.0256437	10.25472535	11.62485847	11.71426796	12.54105406	10.4878943	11.51554972	11.4822636	11.67000047	11.31716596	10.79305737	10.83556367	10.99063644	10.98280661	10.87752338	11.29561632	11.78488303	11.69758669	8.593341419	10.21039167	10.82980723	10.09228621	11.13114953	10.80874521	11.067975	11.33012327	10.999224	11.81812098	10.99423105
ILMN_1652754	12.41755068	12.77521937	12.8145471	13.10200371	12.8983313	12.84237519	13.06257294	12.59120035	13.11477573	12.55452698	12.28637972	11.8406212	11.96786595	13.03714431	12.78292579	11.84617023	12.37296278	11.46281637	13.10987616	13.03849474	12.51955687	12.57700054	12.88763377	13.1266216	11.86660431	13.3131182	12.39941123	12.77460042	11.8089925	12.53720553	12.80719185	12.90977756	12.81659519	12.69439905	13.10063541	13.41851143	13.24909732	13.18200252	10.1418718	12.77589438	12.61906156	12.74208738	12.6964645	12.07062806	13.10585181	12.3281006	11.90596679	12.92446294	12.7066389
ILMN_1652756	7.979661013	7.867121314	7.968786957	7.937025341	7.914953846	7.938195834	7.833581706	7.911555725	8.028370024	7.882850786	7.875287475	8.052534603	7.375279521	7.915388783	7.942992657	7.901396538	8.058707155	8.066281759	7.81394031	7.855422537	7.92673739	7.879150944	7.773581505	7.785687428	7.555478987	7.849852064	7.834332702	7.879061819	7.769484285	7.922087473	7.919246867	7.977321167	7.905109159	7.887971792	7.958026911	8.336568803	7.686182487	7.703937702	7.845405134	7.915053126	7.767615244	7.912389944	8.089860561	7.950174063	7.905182467	8.149583631	8.076244622	7.817542629	8.11989245
ILMN_1652758	7.607223028	7.623953297	7.61227989	7.72754578	7.698002278	7.645637712	7.672260377	7.624980429	7.658718347	7.620223895	8.033604294	7.71302874	7.513634473	7.6886697	7.617249998	7.646401051	7.580124971	7.598914843	7.619050225	7.566740218	7.642283993	7.655810886	7.538256042	7.536274889	7.576218014	7.736289393	7.648737592	7.657664433	7.577121314	7.745051685	7.650240655	7.639333858	7.626751437	7.654801073	7.619895474	7.607578348	7.577376531	7.552874485	7.652951927	7.644140892	7.57186513	7.644081891	7.686580133	7.674230341	7.635123592	7.543345118	7.680504738	7.630252866	7.554519719
ILMN_1652761	7.637482731	7.635629765	7.60907408	7.529521949	7.700839517	7.781360041	7.661067265	7.632979658	7.634428759	7.594296993	7.681136976	7.576902486	7.51185998	7.629443197	7.677528851	7.723369064	7.590403967	7.49851619	7.646208674	7.588543197	7.651926463	7.684524899	7.670685454	7.658500412	7.654804374	7.676241116	7.596472275	7.631363108	7.719648527	7.700573115	7.649434581	7.659238391	7.65127047	7.661050367	7.622452363	7.589207889	7.591213338	7.641263066	8.335486625	7.66531665	7.629966561	7.674234027	7.644558782	7.676024712	7.592424171	7.576504513	7.683405754	7.641540713	7.680463946
ILMN_1652762	12.3739927	12.17815148	12.28468193	12.41155114	12.21729253	12.3930293	11.45823992	12.47541195	11.39927247	12.55562267	12.41200238	12.6159053	7.493803912	11.68341371	12.22301833	13.03274462	12.47925006	12.50396197	11.52573786	12.32820265	12.16564475	11.50601396	11.38079513	11.37655849	7.595607057	12.12035091	12.27584428	12.81596262	12.69065864	12.4193038	12.23964414	11.94030705	12.26893961	12.98526326	11.80842629	11.24398402	11.54458448	11.4620232	6.833884015	11.62367103	10.48904656	11.39768305	11.53790253	10.98253228	11.50854698	11.79497995	11.37751632	11.31621343	11.15598593
ILMN_1652763	7.596548474	7.646117055	7.583216562	7.598050829	7.67050797	7.563504238	7.701455376	7.625464381	7.558544599	7.638751081	7.628757203	7.593921649	7.542331259	7.574265293	7.607930757	7.630719494	7.545763268	7.560654886	7.592776762	7.629331884	7.635295638	7.594859272	7.509616215	7.536052026	7.503157182	7.614596929	7.630268396	7.59786419	7.612499414	7.617262153	7.535993859	7.629188372	7.564205461	7.556076647	7.57387463	7.480796546	7.668050613	7.638759151	9.291276958	7.535929807	7.580546585	7.572787698	7.575973393	7.556101286	7.582384289	7.657884405	7.567701728	7.559710003	7.575180106
ILMN_1652768	8.039839313	7.980944774	8.047938302	8.029356838	7.963037737	8.079080085	8.043746573	7.958021918	8.172485171	8.057799006	8.099496507	8.058473691	10.43265889	8.006257376	7.939013478	8.126935963	8.262947061	8.112277215	7.987290051	7.996742136	8.100352997	7.965696619	8.551131601	8.693688577	10.06741199	8.098122083	8.025672115	8.011551496	7.965563768	8.202481616	8.090101679	8.102949817	7.904595532	7.994773053	8.168014045	9.603798972	8.179933222	8.383240301	9.35266868	8.150740587	8.78892944	8.24144443	8.612906442	8.209165959	8.348921398	8.784273966	8.281068662	8.15672922	8.419987145
ILMN_1652777	10.03970248	8.857537018	8.917991943	8.985708754	9.348750948	9.787887188	9.320614209	8.402369865	10.20953912	9.30243645	11.00330293	10.49014874	7.671616883	9.697361339	9.142909916	9.265815318	10.27552413	10.48510282	9.094946128	9.691802784	10.49346492	8.965709746	8.784860603	9.31159407	8.621387361	9.192876877	8.864938584	9.216700405	8.683870729	9.096729373	9.844856077	9.062001022	9.287326282	8.856009887	9.410501953	8.698102715	9.069825429	8.853496775	8.82339012	10.19966422	10.62379091	9.91692852	9.941511359	10.36441017	9.462111948	8.781432387	9.441139373	9.79933841	9.763691483
ILMN_1652780	10.7795432	9.809396157	9.893731185	10.07670768	10.18214159	9.654658319	9.884798037	10.59355766	10.47888837	10.46045581	13.17535246	10.50461443	7.532962521	9.760809629	9.514161141	10.00476992	10.37568573	9.808483866	10.10241813	11.05915203	10.31187763	9.313482574	10.79598233	11.0516919	7.557340239	10.84859114	10.799295	11.4589711	10.31473923	10.74506978	10.56693017	9.941924727	10.17048599	9.744988936	10.88870938	11.15784091	11.56619893	10.50803498	9.034879642	9.7727481	10.79458378	10.14270547	10.21066578	9.731538054	10.49845016	11.50116688	10.25502187	10.86200029	10.53786807
ILMN_1652784	7.743727811	7.541041465	7.609635136	7.633381326	7.648430385	7.686177502	7.602713398	7.643548125	7.65682713	7.618050289	7.642616171	7.657590726	7.521571486	7.619844889	7.660226132	7.597559484	7.738707297	7.567134389	7.621025739	7.707938879	7.579253177	7.579463515	7.646367771	7.675406785	7.606714174	7.655761929	7.630172255	7.661575095	7.591817478	7.666866067	7.620405085	7.599393795	7.587663111	7.626538578	7.557335095	8.231906982	7.677353312	7.701723236	8.238749442	7.623411645	7.640107059	7.593278239	7.634069803	7.658491092	7.67293059	7.656494344	7.684370084	7.619086925	7.570904948
ILMN_1652786	7.683530685	7.693170057	7.647622569	7.715556769	7.716544653	7.673125482	7.704757669	7.683511195	7.61198968	7.739448907	7.649680759	7.6471647	7.52514949	7.665559087	7.713795842	7.570563379	7.697237963	7.712105692	7.700878284	7.666965737	7.79102625	7.693080629	7.727734901	7.715021371	7.723303083	7.670720005	7.656808459	7.667276208	7.671709456	7.583754273	7.651548907	7.629307542	7.603152363	7.633666867	7.643670919	7.635798	7.583482966	7.894669636	9.951859164	7.726405216	7.825769783	7.639916668	7.678584194	7.773604305	7.670658868	7.646148744	7.708605364	7.839635192	7.6201466
ILMN_1652787	7.888785828	7.821420681	7.904105819	7.895245504	7.869601208	7.917970734	7.86399257	7.748218965	7.918680661	7.816634443	7.867191258	7.895253232	7.525457765	7.831140847	7.866495547	7.871371953	7.745709354	7.832944525	7.816283314	7.805285696	7.945902328	7.828594811	7.848416889	8.537028554	8.121531209	7.893320254	7.864059115	7.908826786	7.760345605	7.887782772	7.895647571	7.853146364	7.866566863	7.885124245	7.950305117	7.807645208	7.769697142	8.253855559	9.954655678	7.819843062	7.726589002	7.897824088	7.906188141	7.846158988	7.868952116	7.79087146	7.771271178	7.897068652	7.790237714
ILMN_1652790	11.49128619	11.74248525	11.66065367	12.66100373	11.54530095	12.25552018	11.28195655	11.75765078	12.00375423	12.14151146	11.89387837	11.53450783	13.41115468	11.67539376	11.451628	11.91975316	13.34062291	11.41388989	12.09372616	12.17998646	11.08200657	11.91408318	12.12521018	11.48835867	12.18162216	11.96205775	11.85347083	12.13864859	11.64062962	11.36674212	11.93067485	11.53199461	11.61049801	11.64942196	12.3300845	11.04387565	12.24831208	12.02011787	9.177528953	11.61681585	12.32799907	11.88088479	11.64182674	11.75791573	11.94328792	12.09851063	12.12498241	12.09005181	12.56651399
ILMN_1652797	13.08589061	12.38004525	12.27380043	12.45354292	13.8626662	12.20413234	13.29808793	13.12342968	12.23078758	12.26673254	11.32009564	12.01853071	7.527098613	12.11704724	13.34439476	12.22031327	7.544065297	11.89969991	12.15831862	12.04110962	13.56289921	12.96510691	12.45546338	13.32689808	7.646401279	13.79804785	13.26825811	13.76175543	13.8416222	13.6171966	13.47265002	13.68257881	13.53426624	13.94252948	13.22413462	13.28577665	13.26115582	13.24154614	6.93319402	13.06905424	11.81725008	13.53551087	12.4986973	12.023025	12.17669795	11.79189956	10.15149396	12.66798664	11.33658318
ILMN_1652799	7.776234396	7.7194605	7.601230949	7.789166421	7.591874939	7.687002863	7.616099832	7.700228782	7.693893361	7.665817373	10.06804547	7.718024825	7.644060673	7.649931491	7.664129685	7.70116254	7.780481509	7.764137935	7.683360869	7.653438054	7.785816743	7.709470096	7.571067156	7.567457947	7.558050403	7.629017426	7.691169818	7.716291903	7.604380189	7.732863457	7.684617285	7.65995569	7.62872382	7.704628979	7.608867144	7.567743903	7.810443417	7.664923737	9.293915743	7.608898405	7.65644028	7.659916682	7.615744199	7.703224835	7.579827586	7.560232292	7.646896534	7.597778356	7.684682782
ILMN_1652806	11.35153334	11.15875945	10.81737063	11.35020801	11.18939116	12.03883149	10.89690717	10.53294866	12.28611503	11.2947115	12.34912597	12.18329347	13.37616063	11.79256862	12.0141882	12.17415598	12.39903392	12.38430506	11.95170807	11.65675262	11.14696471	10.64070151	12.29915103	11.38104477	12.2901555	10.57991115	10.65913876	10.83385665	10.8428211	11.52591867	11.69026141	11.22437318	10.96581372	10.81769504	11.12186975	11.43949927	11.55919645	11.44473036	9.145631397	12.47493181	13.204909	12.48469101	12.61504816	12.36621461	12.5770865	13.15119877	12.51118391	12.26965108	12.54927909
ILMN_1652807	7.633818667	7.709947069	7.708559602	7.817448292	7.799022505	7.647447013	7.820814137	7.807846406	7.915892499	7.645022901	7.700887883	7.853629159	7.421042818	7.727318832	8.017427861	7.588369185	7.719116008	7.560328999	7.81117202	7.886776996	7.676684809	7.926752839	7.671747926	7.630935989	7.508455618	7.633450872	7.729824915	7.833311233	7.866563319	7.637735902	7.929247031	7.663917889	7.717109423	7.764210803	7.776046108	7.66938476	7.669981157	7.72950981	9.037552525	7.619348137	7.837758183	7.743757926	7.62011498	7.722301524	7.650001346	7.651350327	8.213635359	7.780838172	7.752556757
ILMN_1652808	7.691407582	7.640145954	7.586598887	7.563708233	7.636853871	7.631836277	7.592160071	7.540849949	7.574236674	7.598177666	7.658764816	7.656899437	7.511317679	7.538050245	7.557606974	7.544009116	7.619649236	7.459386363	7.691681121	7.583863523	7.619435707	7.544567235	7.55164764	7.553711708	7.636062396	7.54407789	7.557685383	7.552464031	7.580628202	7.616538858	7.644511436	7.584143257	7.772045886	7.631925369	7.5873045	7.600740457	7.661433292	7.759709106	9.539460587	7.538519468	7.648226962	7.593519023	7.642080784	7.594913953	7.589710964	7.641374202	7.571279583	7.580153356	7.693620642
ILMN_1652819	9.558879458	9.582454993	9.499193593	9.178090679	9.835651318	10.0073324	9.578004304	9.646149772	8.598754692	9.016335246	10.94737035	9.565002244	7.516873017	9.996617788	10.11203201	9.205052761	9.50647151	9.255631086	10.35017506	9.556367271	10.32558346	9.816941212	10.94317466	10.53993304	7.42963532	8.896559251	8.842026491	8.683223178	8.888271008	9.743267616	9.827421555	9.572809963	9.122077572	9.155849221	10.1883676	10.99245893	10.79198132	10.29587077	10.40983789	10.37330542	11.05917836	10.15365415	10.41161307	10.12046485	10.10350799	11.0164612	10.71363189	9.222801939	10.29851515
ILMN_1652825	13.8251518	12.92291843	13.51152196	13.54224585	13.74805024	13.7531459	13.40305709	13.38316886	12.42041443	13.664579	13.30798058	13.30239236	9.349591252	13.33075858	12.66595006	12.45476502	11.79885317	13.52712701	13.21697621	13.51005326	13.18298523	12.99980974	13.09915905	13.62041478	7.530003231	10.59161186	12.60153498	11.43599832	11.24798499	13.23950981	11.61766778	11.96920981	12.43825867	12.93599326	13.08285516	13.02017954	12.45725021	12.5622225	7.220953142	12.19519349	12.87307755	12.62913386	11.1502133	11.78258226	12.72498924	11.93418537	11.55192573	11.86929256	12.67072604
ILMN_1652826	9.317828068	9.600435347	9.627052066	9.235870295	9.936921862	8.267418471	10.70250983	11.72477498	8.536061077	9.622170133	8.178422474	8.253247038	7.519901256	8.676435024	9.283426648	9.611383263	7.829833402	7.713423683	8.831587538	9.501803638	10.65772224	10.27659188	9.062786092	10.74525661	7.595919568	12.08996302	12.50268451	12.86966335	11.61549902	11.4539953	10.20987567	11.9632949	11.97125931	11.83298282	11.10656804	11.78689803	10.73559119	10.53119304	10.7205355	8.965435446	7.754192492	8.610021802	8.221344737	7.905182241	7.877608252	7.865906389	7.7368202	9.328119715	7.658000102
ILMN_1652837	7.51726884	7.547337307	7.56023063	7.56917314	7.541879823	7.542157919	7.608606945	7.500746464	7.573342082	7.512096723	7.683458194	7.550035687	7.640439998	7.573222272	7.651477518	7.57146688	7.594750883	7.628025318	7.578872675	7.546800228	7.612039688	7.561636195	7.56390742	7.627834541	7.530356538	7.556524325	7.637692056	7.55964442	7.57342122	7.504575341	7.548782174	7.566144137	7.619956918	7.591370476	7.546475679	7.605384939	7.639997376	7.541420246	8.670305286	7.505829818	7.643318524	7.573721276	7.562147849	7.524730949	7.617675848	7.574914718	7.54229935	7.636041159	7.55745337
ILMN_1652846	7.993556854	7.848516891	7.833569271	7.874824282	7.842010593	7.888520432	7.884094025	7.793309702	8.022112326	7.981634602	8.250924621	7.996126667	10.32950774	7.894727373	7.786385914	7.913123775	8.10855326	8.050010664	7.892849984	7.895044712	8.002588714	7.871762242	8.011271139	7.817274397	10.30023465	7.87523167	7.785417305	7.849144189	7.861409957	8.001187993	7.916157511	7.877352712	7.829060676	7.850994284	7.865408943	9.206998969	7.695963904	7.980885204	9.170064396	7.921366355	8.123744734	7.866046922	8.001264199	7.980565445	7.906445557	8.003748837	8.022267246	7.825249554	7.960979743
ILMN_1652852	7.816671442	7.813027897	7.930101493	7.773979196	7.788591601	7.825129331	7.726106866	7.725660897	7.784751418	7.74626461	8.690338377	7.882668834	7.522947739	7.750926349	7.792325359	7.773926222	7.704396112	7.909960665	7.790287403	7.762201944	7.762467338	7.758472728	8.063677934	7.951456625	7.881594147	7.783138674	7.806181789	7.876219508	7.848837933	7.977360059	7.797203928	7.838759036	7.914824943	7.844936602	7.80912483	9.621077134	8.017248015	8.126584727	9.588728198	7.818531383	9.813584328	7.772130811	7.807083898	7.810447448	7.893845537	7.881963985	7.825246101	7.782155924	7.943075765
ILMN_1652854	7.720192667	7.676962924	7.615022781	7.567004692	7.558000995	7.665180256	7.661962588	7.76642909	7.711209557	7.659186379	7.659126516	7.860005822	7.751223962	7.715643065	7.654568649	7.668990595	7.755216466	7.781976498	7.732839991	7.736472918	7.723747892	7.673911146	7.666035621	7.655951758	8.896376808	7.719090428	7.647432935	7.694324222	7.727234191	7.668365018	7.670239833	7.684137404	7.693668555	7.79615559	7.715651545	7.772952183	7.684904298	7.70682059	9.340488369	7.670616394	7.723112946	7.783066638	7.661855501	7.701543977	7.768480075	7.591411462	7.635541396	7.725596688	7.589981375
ILMN_1652857	8.471979651	9.921027361	10.26124783	8.723793674	9.55700526	8.986385545	9.466114044	9.567500134	8.955888055	9.236571813	8.452151826	8.273611265	7.767044304	8.966541019	9.086792259	9.034865602	8.011291267	9.110742095	8.517609353	8.488595624	8.665626299	11.78453474	9.252988974	8.019806409	7.539107453	11.10810248	10.74079245	10.54152111	10.7020598	10.14688526	8.537546198	10.77598377	9.892586836	9.907124221	8.585323158	7.532003424	7.644293149	8.717696817	7.746100673	9.219237598	7.771333911	8.946451123	8.379218183	9.496453396	8.781634625	7.935038066	9.103123265	8.787660778	8.62151343
ILMN_1652865	7.906786996	7.90402144	7.931938601	7.888190838	8.000358819	8.263555154	7.920712279	8.05007806	8.188307087	8.002079224	7.871201175	7.979903703	8.564683021	8.167169228	8.002088435	7.926666143	8.145554787	7.975778856	7.964613762	8.011499549	8.063427736	7.937505877	7.905792059	7.860301449	9.519926519	7.988392557	7.843995245	7.932179345	7.908556267	8.01726263	8.113420867	7.961750939	8.050520712	7.981581292	7.966043579	7.671461624	8.733007298	8.239155015	9.738750126	8.963195341	8.528508812	8.217638012	8.151719931	8.2048147	7.946123665	8.263121745	8.41299186	7.977644504	8.071414815
ILMN_1652866	11.86108692	10.08139878	10.33245496	10.17784193	11.04696929	10.10308167	9.441145156	10.10335898	12.13294927	8.59931838	11.11311339	10.8441642	7.572858077	10.81703341	12.25613295	9.74329398	12.21566066	12.11399712	11.67735506	11.61092394	11.52309352	10.2101895	11.32330359	9.543730674	7.566753288	10.07509932	9.222951024	9.298439134	8.436230559	9.788475268	12.00886954	10.23127283	10.06097733	10.65136427	10.68046423	10.83006878	10.79400353	10.72877465	8.208344277	10.07651749	7.982963298	10.81140567	11.67045922	10.85538527	10.65166569	10.32053398	9.796819131	11.24407348	9.938303273
ILMN_1652871	7.771929282	7.673161713	7.685692007	7.74905702	7.697550978	7.73176619	7.726574385	7.626392958	7.733435189	7.750805605	9.407507256	7.77025068	9.028123547	7.755256578	7.715837421	7.788451175	7.981311657	7.714380824	7.750265461	7.805642911	7.930633647	7.784197125	7.613112064	7.751934046	7.669265434	7.606008106	7.615369285	7.615067134	7.753300108	7.668018992	7.63715527	7.61415471	7.673197683	7.589150421	7.668142684	7.616404824	7.634037721	7.688521021	10.55452806	7.730862877	7.67681858	7.688926559	7.642993188	7.717872328	7.700327892	7.775994193	7.726449204	7.638633897	7.712042762
ILMN_1652872	8.628997502	8.411988233	8.431673868	8.38297911	8.577107302	9.286663233	8.370080302	8.190107103	8.343554431	8.569789687	9.596931519	8.266416001	10.97229588	8.682201494	8.692227965	8.596065154	8.348945265	8.84380471	8.587038569	8.907166344	8.96951187	8.289559365	9.200579541	9.532559088	10.86391988	8.415374308	8.350276597	8.409240694	8.27145293	8.722921417	8.507322822	8.783051588	8.465967204	8.381426378	8.726317433	9.102627863	9.574283163	8.751052184	11.06028956	9.17354129	9.650953573	8.847306051	9.767142243	9.079698198	9.402711786	9.774553301	9.387554049	8.743384125	9.348371832
ILMN_1652876	7.549827276	7.600028288	7.574161835	7.619194729	7.494338505	7.62043156	7.657580789	7.613147935	7.522949136	7.624855369	7.617010479	7.591484948	7.506728149	7.585016852	7.557239807	7.566937305	7.614044841	7.65431677	7.705303897	7.556434479	7.584498364	7.621649874	7.595903171	7.617312977	7.739486581	7.585155385	7.592236751	7.636080331	7.686552649	7.734438538	7.606959514	7.687241748	7.591372598	7.574012926	7.622287351	7.592174679	7.662674486	7.565949897	9.040332598	7.621521067	7.643937148	7.627692965	7.565825927	7.588846846	7.594435086	7.63425988	7.594965313	7.621745251	7.616010678
ILMN_1652881	7.736611367	7.731516519	7.763211916	7.719898581	7.746764617	7.767524706	7.743567258	7.685443633	7.721211208	7.747436788	7.665839814	7.752830376	9.328942723	7.688857101	7.710749189	7.701679664	7.794413822	7.842274838	7.76124224	7.765517226	7.719873329	7.750494151	7.827148019	7.702519247	7.639246225	7.751562147	7.741493092	7.659226527	7.643949064	7.766047271	7.7630772	7.816812076	7.746077135	7.759475531	7.634015737	8.873430501	7.705912507	7.821131471	8.644200195	7.784437578	7.734239494	7.8373384	7.850399493	7.73593553	7.759552035	7.90129985	7.768096446	7.799155534	8.004421316
ILMN_1652888	7.726282418	7.65614259	7.664742961	7.721542303	7.736942461	7.729994046	7.628954816	7.768339217	7.685094393	7.745103536	8.208686856	7.685441221	7.577180386	7.666732964	7.677335171	7.74504564	7.685784597	7.75777049	7.697133437	7.678759468	7.619357856	7.640107345	7.676327547	7.680246418	7.560720885	7.639583724	7.680940348	7.655726251	7.583964792	7.624247926	7.727174893	7.627741837	7.6553784	7.657741875	7.71279776	7.593460787	7.68486023	7.774771681	10.44052363	7.683525617	7.743570641	7.712341321	7.648643287	7.721827768	7.626811384	7.788724161	7.811376296	7.710623394	7.648529895
ILMN_1652890	7.714998984	7.514286702	7.629742922	7.607820599	7.597440578	7.627562261	7.589814705	7.579234824	7.63536286	7.551886967	7.654701011	7.552344649	7.518485645	7.635426984	7.66589902	7.667581204	7.680323135	7.598411255	7.645153742	7.721923631	7.588196597	7.651823221	7.65320556	7.569590181	7.598338611	7.519419272	7.581269755	7.589435799	7.604145519	7.649220517	7.651684801	7.687747089	7.538025673	7.591894645	7.627848464	7.644669883	7.613823821	7.57451108	9.245876695	7.613389519	7.625687463	7.707023146	7.592637317	7.688385485	7.632798483	7.673233027	7.618751278	7.661189605	7.581344319
ILMN_1652906	12.30974412	12.4757136	12.75490855	12.82698294	13.13872488	12.7799099	12.23956676	12.36232949	11.67338934	11.88494228	10.77385534	12.62761687	11.04813437	12.30946801	12.51791909	12.35949525	12.38552426	12.68267394	12.53264703	12.44537969	12.15049465	12.16291257	11.75706128	12.21207553	12.89927595	12.76026853	12.27067872	12.25295771	11.89646407	11.91208699	12.45244083	12.0637715	11.82435636	12.43804157	11.97403198	11.32238446	11.28224912	11.10956236	10.68182083	11.97426514	11.59162503	12.32855061	11.58176453	11.794683	12.06544313	11.46772837	11.88728283	12.20162952	12.11496825
ILMN_1652907	10.13854576	10.25108014	10.53488367	11.22668162	10.201434	11.50400728	10.30626369	10.04473685	11.09041226	10.92874317	7.866964495	10.24224681	11.19567037	11.25556755	10.91315597	10.59312184	10.87428332	10.235864	10.51408678	10.5555743	10.11721283	11.07482228	9.141596759	8.574115753	12.05792136	10.28010146	9.991925191	10.16991036	10.47004871	9.258923674	11.1441189	9.762775248	10.25178429	10.18977498	9.254505741	7.62782134	9.073724865	8.734589242	9.104085645	11.37278445	9.869280141	10.81224293	10.10476444	10.45596201	9.696016668	9.984694543	11.41091416	10.59542072	10.23201387
ILMN_1652913	10.55538946	10.77627948	10.79133978	10.10510657	10.10366041	10.07637425	10.19297279	10.84177881	10.02256144	9.717259339	10.60189712	9.653159103	12.64831987	10.42330932	10.45874653	9.142174864	11.05127366	9.850614077	9.80665456	10.07892721	9.983858447	10.21731648	10.63367956	10.88089447	7.539476603	9.767357663	10.43168181	10.20182969	10.3474562	10.32068648	9.247106465	10.60319175	10.03850164	10.07909957	10.22745968	10.50888514	10.9559282	11.03792341	7.042268773	9.842071636	10.18466077	10.37303361	10.84516015	10.19457501	10.33841742	10.47835495	9.841446371	10.57401215	10.66246666
ILMN_1652918	10.17527462	9.123237535	9.462467135	10.94878621	9.832175398	10.80133216	9.662040933	9.731480597	10.07872559	11.29966531	10.28103912	10.50542559	8.419524095	9.744332822	9.012616073	9.0096935	10.11823838	9.819102838	10.59724511	10.96592392	8.576009527	9.43924431	9.458541232	9.395253684	8.799838725	8.391293465	9.561682829	9.017465639	9.078548811	9.014925087	8.557699935	8.328422615	8.695167796	9.052685858	8.763141323	8.468885408	9.620585831	8.421229375	9.788458973	9.759808059	11.21504468	9.901278953	9.592227652	8.930751335	10.29473637	10.25287172	10.70948883	9.542555702	9.267119746
ILMN_1652927	7.667094644	7.722733776	7.653521898	7.704075118	7.708338167	7.744519025	7.614690362	7.576170005	7.736378999	7.713376262	7.916602459	7.662961027	8.551024496	7.722726977	7.670758054	7.711740783	7.675658366	7.748699163	7.706827845	7.743219028	7.682818624	7.736169554	7.644580852	7.650171217	7.598937307	7.70445002	7.663958323	7.696605765	7.652453934	7.64713721	7.631697269	7.700623951	7.631307485	7.720852947	7.694550207	8.083605611	7.710847632	7.726630921	9.116420167	7.691393755	7.68241219	7.702315113	7.667851568	7.714211877	7.713993899	7.67465671	7.691711736	7.699987109	7.63971933
ILMN_1652928	8.994735194	8.845762925	9.136574945	9.627706805	9.010305312	10.07760848	8.955338878	8.599525214	8.399740056	9.916894935	8.535532713	9.681662464	7.513390657	9.190382864	8.575314642	9.724815553	9.768806179	9.098094369	9.129944724	9.808301932	8.532138261	8.408738454	9.37262342	8.941779352	7.497713591	8.26644608	8.250716326	8.418188856	8.093888218	8.251768271	8.722221104	8.202866745	8.221819683	8.154999402	8.804421363	7.959880672	8.223561966	8.284702529	8.392738507	8.482696971	10.23121581	8.720752078	8.397202535	9.853086951	9.440418236	9.392374476	8.832132364	8.725730771	8.74011159
ILMN_1652929	10.37754651	10.40644464	10.22768653	10.22593731	10.18596286	10.03774464	10.48240201	10.22020016	10.00686962	10.00052531	9.714779997	10.18357077	7.474423143	10.01695188	9.999265097	9.527504457	10.2641902	9.805498459	10.29415127	10.07689719	10.15049821	10.15887018	9.394953357	9.091588374	11.21546262	10.59249077	10.38533106	10.27685176	10.54854271	10.34657604	10.09402168	10.31584404	10.00501722	10.20827013	9.935976723	7.587697225	9.404323318	9.661213318	8.293012575	10.00476563	9.008969586	9.420811501	9.835362703	9.67770834	9.654986065	8.351066123	10.09413768	9.591572354	9.83125334
ILMN_1652931	7.95348078	7.932887758	7.957620593	7.922978367	7.962319732	8.005288985	7.912782862	7.981649899	8.037629087	8.03541736	7.835354018	8.048476209	8.143964664	8.005062534	7.975891164	8.147001963	8.255463907	8.077384025	7.995101894	7.95107918	8.004235912	7.98083547	7.90881257	7.91482595	8.52231441	8.071032582	7.942283638	7.996687808	8.004475707	7.93581754	8.051294352	8.171057376	7.988081452	7.98093513	8.151211664	9.053605684	8.763903559	8.163460949	9.441107634	8.12751471	8.287715189	8.062201401	8.245714514	8.306763378	8.142072746	8.349912255	8.070115872	8.029277301	8.257711675
ILMN_1652938	8.153969152	8.196937686	8.086326685	7.881970644	8.749598162	7.900961836	8.697999345	8.715587134	7.700785946	8.06786383	7.708912469	7.773481331	7.528960984	7.866793226	8.438021214	8.36948747	7.635305522	7.585988722	8.045785794	8.233407095	8.322678788	8.441178862	8.554979788	8.59464929	7.654546248	8.856175943	9.025543793	9.904189076	9.310385127	9.549753712	9.327051768	8.894754232	10.31895388	9.075472551	9.74699814	10.02442961	8.93148682	8.72754032	7.15898459	8.434475001	7.932161542	8.075947723	7.921045925	7.76048836	7.947154681	8.812424884	7.690645516	8.839482363	8.5368012
ILMN_1652939	7.644458927	7.668165646	7.745944016	7.801491067	7.611444075	7.700325092	7.780907969	7.875276564	7.883197275	7.66659274	8.391343085	7.811862709	7.605783493	7.735276716	7.688059784	7.809186684	7.875785072	7.691808693	7.899221592	7.695062498	7.722102281	7.69456068	7.639017502	7.660101116	7.54937977	7.731787712	7.888281003	7.743089317	7.755244512	7.749803915	7.712932738	7.799801657	7.749247161	7.718184303	7.772932837	8.500479106	7.4952566	7.75642162	6.63438338	7.739000921	7.700597148	7.768254455	7.547059421	7.700452791	7.652113218	7.776273467	7.7618634	7.566534551	7.630409719
ILMN_1652940	7.702060678	7.684435653	7.82818299	7.787007404	7.742320502	7.826976249	7.774858201	7.623138042	7.603053942	7.717394831	7.626441233	7.869173633	7.533661331	7.712208708	7.632514457	7.66942411	7.567580301	8.04178936	7.685784943	7.791736496	7.698079538	7.840292391	7.727052301	7.673818263	7.536130402	7.674522237	7.624710415	7.768574752	7.656568782	7.770904959	7.729176085	7.668297688	7.706392155	7.695081383	7.662824713	7.700982703	7.651064845	7.677850519	8.987802527	7.740189465	7.651452011	7.700424243	7.609870207	7.631287836	7.609027988	7.646508003	7.61023637	7.72007352	7.578945989
ILMN_1652946	7.73710036	7.746305041	7.676317015	7.741471432	7.648464345	7.750627186	7.793309628	7.741033655	7.69919183	7.758447492	7.626664495	7.63284246	7.487234933	7.712598732	7.683684295	7.764648744	7.784344208	7.74845306	7.656603704	7.743139209	7.704774678	7.712928705	7.651117775	7.632077421	7.548831672	7.757641203	7.648529238	7.708797512	7.723399059	7.714928748	7.71544323	7.708875091	7.674361485	7.741255515	7.64386204	7.499839292	7.649737041	7.656119674	9.089080024	7.718314888	7.599003037	7.769992333	7.700914651	7.749560443	7.604925005	7.661428502	7.710852516	7.598591261	7.900736878
ILMN_1652952	9.700657186	9.707361698	9.62189616	9.278922867	9.601073743	9.852731256	9.355831585	9.613820999	10.19510053	10.32178172	10.17419816	10.45583511	7.524564558	10.01401116	10.22743074	9.8007811	10.30866558	10.37352625	9.897044336	9.526193007	9.113601111	9.768480676	10.31171704	9.038156001	11.58019127	9.325929643	9.156002074	9.095824522	9.22437735	9.72872923	9.922662246	9.714328687	9.552950302	9.234887551	9.896374882	7.680388524	10.45173201	10.28119096	8.789593048	10.18990725	10.42307723	9.707819778	10.3834334	10.73665479	10.5687664	11.19032575	10.90464763	11.19426192	10.8257703
ILMN_1652955	8.253426684	8.227797166	8.15664781	8.005727559	8.776263218	8.121714058	8.07686244	8.436087115	8.012389438	8.091113671	8.302337591	7.978467615	7.647786431	8.212454716	8.194208029	7.989209307	7.897558946	8.124550485	7.909237666	7.966505512	8.491298985	8.323898804	8.310602502	9.394790644	7.698128184	9.024582705	9.301323216	9.225088142	9.111843916	9.348804274	8.214521709	9.704096297	9.14216623	9.284601172	8.862088331	9.079466807	8.709074994	8.896108745	8.474142377	8.479521912	8.209277294	8.603879634	8.858890197	8.428600254	8.899219512	8.263537038	8.272318645	8.478055049	8.599331163
ILMN_1652959	8.136701034	8.055709174	8.218766407	8.914215462	8.188624366	8.64472259	8.032591146	7.949936694	7.589088741	8.25669153	8.167032509	8.594202954	7.435242936	8.420212195	8.082297415	7.98957018	8.90531123	8.24028162	8.3191111	8.605211269	7.699989256	8.100158902	7.648089918	7.658598262	7.733297934	7.912293464	8.094433191	8.238351508	7.821330435	7.937732722	8.796725878	7.770818551	8.149327659	8.171128944	7.714958209	7.579387853	7.709778462	7.683757382	8.836621101	7.750611512	7.54898168	7.730449991	7.72403873	7.88745354	7.727725404	7.690517664	7.674556592	7.656910695	7.792685025
ILMN_1652963	7.545892701	7.551153519	7.585129212	7.564453595	7.555176559	7.603167167	7.608482896	7.581298273	7.593784248	7.485733671	7.658256585	7.680985284	7.522879814	7.605178343	7.579219861	7.563922949	7.544263816	7.553339835	7.58642481	7.636404681	7.634835448	7.523477282	7.518013779	7.597842096	7.554488092	7.542727169	7.565582842	7.533090546	7.549884339	7.514413643	7.520384476	7.62215914	7.585398878	7.611762326	7.642573154	7.546538737	7.620001838	7.642358666	9.27768898	7.520953587	7.59425035	7.466747471	7.601609075	7.561905782	7.59953267	7.582116182	7.528882864	7.555304311	7.552406288
ILMN_1652967	7.590332492	7.597642531	7.554822196	7.580121664	7.565367486	7.574926111	7.670360713	7.503627436	7.538248582	7.627288253	7.606125411	7.571309419	7.528932257	7.636110697	7.589834614	7.62011568	7.541844008	7.623824202	7.596666615	7.658054025	7.530132063	7.648747854	7.691441309	7.578206625	7.509898956	7.620464047	7.542160136	7.610629836	7.575269533	7.614092073	7.62351354	7.645835488	7.580974356	7.574753729	7.53781788	8.013843054	7.675827715	7.612630418	9.876782771	7.61153749	7.57159988	7.479190902	7.55423257	7.519254393	7.627487264	7.567726529	7.549281873	7.604381059	7.570997485
ILMN_1652969	7.753310533	7.744343016	7.786430036	7.751995002	7.764507459	7.733767587	7.749728001	7.771745941	7.872009639	7.800257991	8.801235912	7.763943495	7.525501862	7.854247424	7.787776239	7.801637459	8.000435452	7.750531756	7.842837367	7.901678988	7.693766187	7.698488985	7.721998141	7.800432545	7.59817448	7.686951688	7.682358494	7.723278229	7.708785271	7.692111854	7.744873302	7.782403038	7.708950768	7.787507129	7.723415666	7.607451338	7.68179792	7.733972494	9.53473843	7.72497575	7.690414803	7.773306035	7.775483579	7.782887021	7.725954086	7.716810812	7.933206757	7.853215952	7.827251562
ILMN_1652975	7.65533768	7.703892523	7.611282478	7.666789377	7.635725949	7.652939727	7.571724307	7.572643926	7.626814906	7.574336758	7.440298278	7.570156099	7.622279518	7.827076318	7.636658465	7.638311858	7.667363457	7.678824567	7.606326979	7.585297778	7.607784396	7.678982829	7.68605068	7.641515592	7.50929653	7.567033439	7.598694387	7.683922812	7.564911089	7.678514729	7.628985511	7.627405184	7.684854933	7.544544105	7.663923959	7.598875656	7.57073254	7.844073265	9.616922181	7.652900648	7.613898427	7.634721003	7.679707578	7.572162229	7.57971978	7.704485357	7.665614879	7.608055454	7.594258624
ILMN_1652977	7.685384445	7.713926955	7.755089746	7.771175739	7.66828679	7.710935983	7.680229908	7.679005757	7.754326905	7.797249569	7.771670889	7.758606882	7.530510216	7.713389658	7.697654544	7.790649448	7.855942772	7.69611379	7.676227264	7.77434093	7.675696594	7.688414737	7.680140966	7.633791696	7.558114521	7.750803738	7.768629258	7.704835437	7.706867549	7.721542495	7.661273603	7.731401059	7.706407229	7.707248197	7.703170791	7.478487856	7.70253153	7.605021236	8.387949353	7.743885359	7.695145455	7.71063577	7.717866473	7.794307255	7.731584259	7.711930052	7.851047898	7.715277258	7.939020252
ILMN_1652982	7.622108747	7.635527228	7.687676097	7.556675617	7.574974742	7.582170066	7.54424074	7.626635348	7.524217584	7.677890815	7.563358541	7.582657487	7.576940342	7.590750459	7.72754487	7.607194042	7.535809283	7.56407058	7.639101341	7.553530095	7.650650296	7.613281844	7.642563234	7.657466959	7.562220395	7.591154563	7.607414829	7.560199223	7.62527367	7.608973902	7.621312116	7.662997986	7.580589628	7.53197555	7.662749063	7.576939851	7.678016398	7.510304698	7.68689465	7.650461638	7.662775154	7.515113394	7.635770171	7.598740964	7.584716488	7.530831764	7.549302841	7.652829876	7.51393661
ILMN_1652989	12.21950104	11.91872138	11.81463723	12.08711468	12.16409182	11.76805075	11.64349031	12.05859672	11.80914167	11.72766522	13.10562093	11.53204478	7.530668867	11.6413798	11.87533877	12.22623651	11.68307565	11.09395706	11.77538615	11.58583696	12.37143027	11.35955534	12.12592828	13.01783346	7.363593728	11.46947372	11.69585239	11.30483951	11.67917896	12.09860251	11.9583353	11.75170589	11.59975137	11.56171377	12.1638656	12.56752474	12.888366	12.45342329	8.827802855	11.30721429	12.06457453	11.65552914	11.78910609	11.58553635	11.71924322	12.0852013	11.40277887	11.78503183	11.27582033
ILMN_1652990	7.61786226	7.578414592	7.598357059	7.659506033	7.57071106	7.611510329	7.654936721	7.649363229	7.622526658	7.591183808	7.662045632	7.627527836	7.715668146	7.676077079	7.741178403	7.72801329	7.619754712	7.556213056	7.699045399	7.648876445	7.515935325	7.659279848	7.713678002	7.638838939	7.56781983	7.670521675	7.645237423	7.630904315	7.616709371	7.573831754	7.617938974	7.637183573	7.669934387	7.612706677	7.609956992	7.620592999	7.623172916	7.668892169	9.254694286	7.621765551	7.609755514	7.607623192	7.730151524	7.573097844	7.654364492	7.539451213	7.636546791	7.701553293	7.59833066
ILMN_1652991	7.715398136	7.635387223	7.593138644	7.698549176	7.659830935	7.657550104	7.699240683	7.472959088	7.566508088	7.617663556	7.686167065	7.596046805	7.527133513	7.641577446	7.688333588	7.582297251	7.64896681	7.633592126	7.587672797	7.656544337	7.539736185	7.584092884	7.742835955	7.628163769	7.566012454	7.633480547	7.592183351	7.591679387	7.651081164	7.56879823	7.626690397	7.581001278	7.626006122	7.577991926	7.553945222	7.592160141	7.664154181	7.579787624	9.291067032	7.696480736	7.695958498	7.596901073	7.633835865	7.612075946	7.507179826	7.715874011	7.767365317	7.674266756	7.579680205
ILMN_1652992	9.859241352	10.50485527	10.38454015	11.02598303	10.24420016	10.37572753	10.48266305	10.59386345	10.06873684	10.52321836	8.199363133	10.3224393	7.515961357	9.796594766	10.00667795	9.922251412	10.46666846	10.01373418	9.816966907	9.956999243	10.30710718	10.47528205	9.533907206	9.418104123	11.29495559	9.934289729	10.60443025	10.66882029	10.79004889	10.14162698	10.48622221	9.738626851	11.0548257	11.03270552	9.831926477	7.589683232	9.874601964	9.51803752	8.905014589	10.67411061	9.260929593	10.03867341	9.69673613	10.09382088	9.140896698	9.848061416	10.37742637	10.41611563	9.263466721
ILMN_1652996	7.697037538	7.614018188	7.582924906	7.622686547	7.672935938	7.591649359	7.643562738	7.54431562	7.598266449	7.64181498	7.653350063	7.696273916	7.512951344	7.658669321	7.619651155	7.607221591	7.608210462	7.711191752	7.630189028	7.652353741	7.751097737	7.609320922	7.68808472	7.68007511	8.059962498	7.609105242	7.630036046	7.619503195	7.653203328	7.647848623	7.673460268	7.63166632	7.667494536	7.565403346	7.604072316	7.968954116	7.683334247	7.558104733	9.086675961	7.687327599	7.626459616	7.597388667	7.573240759	7.675037618	7.613021043	7.724596906	7.614872988	7.634682917	7.647985136
ILMN_1652998	8.144454174	8.095330439	8.054859171	8.097474602	7.746641489	8.107216352	7.601103959	7.96551164	8.142168152	8.090750137	7.646595761	7.759252505	7.434487043	8.06532658	7.804538815	7.901984799	8.448641314	7.454946506	8.016700022	8.213264021	7.813576397	7.935477354	7.720725209	7.596095307	7.505932903	7.892143254	7.745356278	7.649061936	7.691363647	7.679735513	7.722012806	7.695877294	7.638345632	7.758723984	7.674402874	7.559530478	7.605227648	7.624806014	9.076933364	7.96082176	7.573636332	8.043328466	7.733741664	8.539372651	7.598322625	7.968480046	8.42628846	8.220014696	8.030308357
ILMN_1653001	9.425570226	8.989238735	8.636522264	8.599931686	8.938663383	9.102082824	9.147912536	9.834344796	9.69904455	9.106845482	9.638513742	9.300234486	13.21963226	8.797203291	9.092737744	9.882302942	9.521708578	9.907557193	9.035028978	9.291405941	8.985991369	9.433287923	10.0607713	9.39903422	9.918495211	10.01041493	10.46342529	10.92413297	11.74342603	9.709296916	9.549942694	9.912480469	9.975542022	10.4998645	9.66032479	9.367055819	9.092903214	10.07809806	8.494707877	8.961571466	9.497513252	8.800631601	9.916710829	9.904928959	9.715628011	9.736972366	10.40046649	9.853078632	10.28614686
ILMN_1653006	7.958957095	7.733561816	7.971129896	8.097343412	7.802551886	7.704588665	7.722241396	7.754521364	8.214113997	7.648352047	7.599612006	7.911919985	7.532546398	7.832781763	7.913044729	7.68033878	8.674072356	7.585773372	8.114131931	7.755586418	7.786405554	8.141704121	7.77704817	7.666276322	7.552995845	8.134359813	7.95787097	7.885165216	7.693176741	7.593035341	11.60059238	7.654371814	8.182731912	7.835348229	7.875078675	8.828952827	7.610774126	7.651072031	9.86322298	7.730195249	7.911977464	7.991894239	7.614468647	7.953589848	7.789541944	8.323589443	8.360891276	7.647002897	8.956544804
ILMN_1653018	7.597131527	7.572912097	7.578882148	7.605869247	7.518783865	7.573600083	7.609420414	7.589958866	7.673350665	7.577428955	7.989634567	7.548467286	7.524857141	7.625237316	7.588944549	7.549087941	7.5472095	7.705534355	7.557786338	7.713652148	7.565376012	7.556695212	7.679143096	7.565467782	7.50990844	7.576880653	7.54731352	7.583069772	7.594756164	7.555887982	7.499675644	7.556474685	7.510508794	7.508984022	7.597292325	7.577305091	7.530687776	7.620213502	6.785418001	7.566279344	7.572965453	7.539724751	7.552967899	7.58941689	7.548211881	7.598234883	7.559426689	7.526168166	7.689929884
ILMN_1653026	12.44028749	11.16823719	11.77452089	12.64103502	12.68221791	12.72546822	11.12378136	10.78024585	8.567874499	10.56284934	13.01739343	11.38737806	7.860714703	12.1083356	10.82257484	9.747494461	11.09159061	11.37148365	12.2577585	12.79814049	11.42661133	10.25792916	12.02502568	12.71992213	7.985648452	7.686181114	8.836590403	8.234777632	8.185355026	9.661291161	7.681711815	8.823689847	8.570597417	8.737596873	8.680667907	11.34533682	8.986356248	7.659879253	9.372541358	9.487289864	10.78602289	9.728800608	7.678313887	9.644275198	9.51744972	9.001958981	9.710631558	8.410115455	7.609407737
ILMN_1653028	12.77674898	13.90892224	13.91324411	12.12976003	13.46275625	12.84630368	13.22582271	13.19335487	12.59452345	11.7497495	9.392546674	11.92877539	7.533586737	12.98799039	13.06278948	12.70367527	9.951950309	11.63906839	11.89352253	12.63366438	12.89668347	13.51773636	10.83240558	12.44669474	7.562711806	14.24780921	14.24572245	14.09183314	13.77876265	13.00206643	13.3751862	13.64746159	13.68943002	13.64763159	12.36627594	12.28074993	10.23824435	10.75832323	6.750243808	12.5370729	11.29723421	12.95318129	11.26170526	13.2160278	12.36800569	10.07704965	12.15954072	12.68988801	12.08078981
ILMN_1653031	7.629167522	7.609389498	7.671878201	7.548079516	7.628808618	7.657647756	7.629787683	7.630720047	7.76982412	7.692526302	7.644729095	7.799399173	7.550907066	7.668004415	7.685150732	7.74460832	7.725282303	7.662108311	7.674549251	7.652905187	7.686124153	7.659975746	7.635094392	7.747301913	7.574307603	7.64932709	7.626094459	7.708152085	7.691983902	7.634375277	7.635762359	7.624253721	7.626452095	7.697136676	7.641191561	8.326166695	7.722414756	7.550493339	9.590690024	7.586476621	7.979067049	7.721518525	7.631056443	7.663392141	7.726953942	7.638472972	7.602261408	7.598145282	7.658998432
ILMN_1653033	7.801701946	7.848483292	7.862370154	7.808283818	7.865950055	7.849535374	7.89845216	7.84682771	7.937788631	7.87956348	7.657801342	7.762323198	8.993877263	7.88612845	7.811692045	7.969933893	8.10128573	7.764873445	7.904816067	7.859408841	7.779838005	7.861310899	7.729011992	7.973997699	10.26889168	7.809132036	7.886276946	7.90348104	7.858455398	7.784452032	7.829786947	7.890896276	7.80571918	7.877688051	7.920075638	7.579289571	7.671393909	7.849072173	9.473523346	7.865515791	7.886605648	7.816530704	8.118654557	7.926613433	8.002985178	7.933371759	7.947560976	7.982566227	8.195444023
ILMN_1653039	7.538127899	7.644636009	7.621739915	7.629768106	7.675555818	7.712266567	7.62843535	7.660015122	7.71564469	7.638965459	7.634895456	7.737854149	7.487437438	7.590352549	7.666072931	7.637033943	7.580742374	7.545728086	7.590543947	7.646453649	7.659325713	7.636982642	7.559789415	7.676239995	7.561763496	7.619474003	7.609200819	7.717842691	7.660568099	7.54434662	7.640467564	7.672693611	7.655961257	7.665836705	7.64061335	7.549344184	7.564010957	7.665490564	9.52196788	7.550429982	7.597732309	7.656787916	7.583027184	7.618683956	7.583710215	7.635697838	7.722899047	7.57215211	7.578090421
ILMN_1653040	10.11742207	9.891631259	9.777923741	8.643582959	9.912239568	9.455635495	9.518688179	9.401297	9.356027171	9.005237879	10.61669611	8.914402545	7.523189456	9.310547009	9.875786613	10.65208569	10.14971094	10.10980142	9.78771613	9.498840154	10.11650827	9.18432337	10.58695548	10.31578895	8.409499931	9.528190725	9.389762458	9.596908013	9.492548269	9.638121029	10.26375465	9.573345469	9.659592201	9.347328743	10.78147563	10.44517077	11.11617704	10.79592218	9.262612933	9.643730271	7.719066128	10.00345372	10.76790802	9.572281228	9.807916509	10.25278572	7.64396207	10.10019202	10.65867384
ILMN_1653042	10.80524161	10.55864205	9.807736634	10.76364629	10.52165337	10.93082153	9.568833006	9.839506509	10.66930788	11.15068593	12.32295004	12.16008237	7.468831923	11.27012495	11.10174037	13.17743068	12.25212939	12.20958855	10.97783314	10.96688144	12.08791534	10.04410423	11.55076683	11.6337975	12.49406052	9.805002172	11.54409496	11.52706287	11.60312797	11.07191695	11.24807795	10.73910901	11.34547909	10.639407	10.99719846	11.42902305	10.74478817	11.26045348	8.467104981	11.53377273	11.85632043	11.62436281	12.49782754	11.78817182	12.6065029	12.98329212	10.81011969	11.96333715	12.96871095
ILMN_1653043	7.742533814	7.707465198	7.64080728	7.713969203	7.612157927	7.707384215	7.75626834	7.675634229	7.746909529	7.696996451	7.540202496	7.69097687	7.536390839	7.750910608	7.752650125	7.793614797	7.873023551	7.752266148	7.729674052	7.666165517	7.652745481	7.666795634	7.668636472	7.757646227	10.75641259	7.725726508	7.634743475	7.644619183	7.548216	7.734293971	7.695561627	7.495600924	7.618805886	7.700425413	7.633942423	7.570070502	7.649039088	7.651464795	6.670418781	7.699214788	7.714874434	7.788471933	7.70156812	7.684198684	7.697637508	7.806361738	7.669121629	7.72422567	7.793064725
ILMN_1653047	8.331122247	8.021963713	8.023199352	8.117764976	8.211465131	8.027516485	8.115160819	8.007551536	8.278989179	8.106649064	9.511671934	8.17796019	11.04010577	8.161217123	8.15046476	8.203664414	8.299015263	8.311676394	8.142065545	8.10380204	8.330122717	8.044921053	8.816631403	9.254774513	7.499834693	8.164257516	7.960482277	7.999160488	7.917826888	8.255151517	8.152517686	8.199576096	8.009296572	7.953669575	8.407325654	10.17658479	9.857067057	8.614983347	9.409182627	8.123517175	8.756219116	8.160308455	8.794057871	8.326413641	8.796836314	8.164493255	8.320475352	8.402180509	8.807068131
ILMN_1653055	7.559237457	7.609998876	7.627510285	8.059595311	7.81530341	7.613522696	7.652673445	8.189142426	7.656159371	7.664205303	7.781830956	7.664380845	7.482982409	7.6289484	7.607666053	7.611835016	7.539821276	7.632771876	7.57908427	7.551343004	7.579003763	7.575695547	7.86182534	7.819489239	7.525953556	7.608306999	8.949407909	7.885657728	7.9047321	7.604914916	7.610740928	7.685637803	8.109383962	7.701073675	7.70842564	7.563715271	7.991226148	7.672264332	8.626047145	7.657080869	7.851468282	7.786335242	8.461044236	7.703008601	7.740550117	7.6220411	7.612107729	7.561136412	8.055244087
ILMN_1653056	7.864658645	7.900994082	7.777573166	7.671156781	7.8046492	7.848418229	7.874870512	7.77900877	7.83863634	7.79352405	7.859623876	7.814243737	8.559964963	7.759205747	7.794685777	7.880080404	8.012910967	8.154591589	7.74816468	7.852441385	7.829357014	7.766021345	7.817445899	7.79592293	8.288810435	7.808683025	7.779955593	7.787017935	7.743271499	7.887592386	7.821856304	7.878714568	7.799605427	7.747564059	7.740028106	7.606022196	7.749686874	7.902521727	9.105018469	7.829630737	7.848912561	7.899883362	7.75379641	7.810807824	7.789076122	7.910425947	7.812982149	7.828317216	7.752752309
ILMN_1653057	7.65110008	7.607941332	7.599840835	7.627109062	7.590033754	7.601848645	7.576141072	7.602364202	7.635853229	7.627337083	7.971944171	7.536813955	7.531391708	7.622167582	7.68683528	7.573833384	7.688588115	7.69120825	7.653289585	7.622964394	7.600226189	7.623535715	7.651668413	7.672817842	7.602595456	7.583347973	7.601754927	7.651440602	7.597312273	7.606507999	7.682935806	7.630431197	7.608416565	7.586948417	7.632487847	7.588456127	7.666327559	7.622351544	7.358108793	7.634741154	7.889435488	7.603418134	7.578212542	7.634860385	7.631981301	7.653211185	7.626772494	7.642524148	7.614771265
ILMN_1653073	7.527802234	7.770522218	7.701305184	7.613894962	7.57211666	8.058273798	7.598021651	7.596653023	7.602375061	7.610814628	7.688521983	7.673139245	7.482116127	7.568634607	7.572614003	7.610795777	7.526789582	7.566369787	7.524417653	8.979026454	7.545434515	7.533514004	7.723540359	7.586963934	7.543632146	7.532572746	7.737556517	7.513253848	7.651775449	7.590361276	7.498232668	7.568275902	7.735700698	7.58847697	7.535884114	7.559616582	7.557472795	7.578985946	9.282171649	7.979206071	7.573777642	7.532893115	8.161691394	7.595134639	7.575739413	7.757067955	7.601555082	7.684355899	7.610940041
ILMN_1653077	7.612035267	7.586103655	7.606243905	7.587008815	7.537238327	7.651868278	7.600179557	7.477871018	7.551939347	7.60833373	7.656131181	7.56775824	7.419945775	7.60375188	7.570658842	7.599347417	7.599917221	7.621034336	7.634193852	7.65700438	7.672174363	7.545862285	7.704325693	7.686716037	7.472902048	7.653468267	7.634559069	7.63120208	7.588592359	7.518715329	7.660810294	7.633802188	7.60874282	7.565596957	7.600727777	7.58808445	7.55623054	7.582367531	10.61613902	7.664340714	7.561964951	7.585352043	7.591801856	7.527720589	7.672473494	7.729234682	7.669087184	7.631167819	7.53463231
ILMN_1653092	7.66821815	7.584770728	7.639147687	7.500933513	7.664592613	7.686904481	7.64285093	7.551342961	7.593295061	7.631095135	7.662017394	7.615082022	7.980677207	7.622212771	7.644573807	7.625706208	7.639780833	7.56440829	7.611983194	7.600612127	7.684290505	7.638448831	7.595827748	7.683210968	7.516242639	7.643978853	7.710406546	7.688044244	7.616752739	7.600114741	7.628830807	7.623115077	7.634556048	7.6154182	7.675761723	8.149837253	7.677221576	7.589332008	9.048908093	7.506501837	7.609339309	7.623484013	7.634231464	7.597455237	7.86535711	7.617551411	7.615841702	7.667854886	7.612511416
ILMN_1653098	7.63922215	7.586310658	7.548916884	7.500294882	7.576101567	7.543138168	7.577052717	7.666370168	7.574090933	7.646104874	8.428682043	7.645975409	8.512137638	7.515534948	7.68823626	7.556667233	7.560179218	7.515059327	7.548270318	7.619730829	7.546802197	7.609824347	7.958624846	7.544084903	7.54499169	7.550303694	7.52569631	7.552970948	7.596980538	7.585121765	7.666117858	7.534533977	7.558770886	7.531717604	7.593066683	7.513081009	7.600330525	7.570503043	8.813365855	7.582192817	7.681158848	7.586579399	7.576551235	7.643088804	7.62684705	7.619186282	7.615602803	7.527448807	7.548566016
ILMN_1653102	8.804767415	8.692726182	8.560808287	8.534300336	8.480534205	8.865695105	8.892474448	8.690330023	8.783472222	8.84809321	8.379589981	9.31786757	8.424879845	9.014831202	8.82214206	8.755016674	8.855353242	9.675046495	9.050484651	8.829056177	9.014336282	8.979035712	9.549234797	8.296864496	11.37440352	8.607365194	8.492307857	8.315432491	8.602549034	8.681771023	8.866526335	8.537144897	8.624717156	8.745024691	8.974728091	8.483465621	9.703886475	9.812238965	9.202252287	9.174665663	9.366423365	9.001700618	9.693745359	9.347509793	8.772277494	9.377998877	9.659092925	9.431566345	9.018983591
ILMN_1653103	7.607426617	7.712126151	7.751633735	7.785775655	7.587472182	7.581648772	7.716361107	7.715452085	7.554441198	7.679781722	7.955526778	7.665716224	7.541139723	7.723156689	7.709695391	7.843378959	7.574216531	7.612133467	7.921789187	7.696089624	7.652621211	7.827264116	7.629416942	7.684566989	7.538756534	7.86708254	7.903987193	7.857802324	7.935174039	7.713611273	7.59368913	7.66751021	7.72130096	7.701622867	7.470511734	8.929972201	7.664469353	7.760631403	9.515701624	7.61215865	7.67643351	7.663173564	7.601822455	7.609107659	7.63238784	7.650446409	7.612297661	7.553302141	7.567795501
ILMN_1653106	7.573649005	7.543413215	7.53386386	7.644873019	7.620682843	7.594601843	7.530702955	7.552548302	7.624118176	7.515895321	7.659146509	7.604143791	7.497111581	7.619355234	7.485280025	7.630988887	7.554413758	7.710240565	7.596983442	7.553693012	7.629306289	7.625606737	7.507518276	7.571666893	7.534597842	7.61663727	7.539202155	7.666038367	7.6125362	7.679761808	7.63052881	7.582358063	7.65586369	7.616875152	7.480382392	7.5762915	7.551798024	7.596432284	9.090448227	7.615476743	7.568326219	7.545418177	7.600095625	7.513863636	7.626798076	7.62521331	7.60727058	7.554553706	7.613702869
ILMN_1653115	13.06134462	12.68988693	12.81277077	12.73936863	12.72818755	12.70071765	12.65242623	12.86674109	12.53179738	12.47763412	12.99416956	12.4381066	7.509678573	13.02722636	13.44186997	13.38681077	12.26792159	12.61616886	12.68371952	12.58413409	12.56647551	12.78461159	12.91141779	12.49235158	13.02346021	13.23251524	12.70842486	13.54946298	12.99301363	13.39351144	12.88254801	13.11792895	12.49937091	12.67938722	12.96625238	11.96369197	12.8102131	13.03040397	7.414996641	12.47335977	12.86573064	12.25771943	12.81845432	13.19113498	13.03500273	13.19303776	13.48215558	12.96643924	13.25045282
ILMN_1653120	9.103997469	8.563657152	9.243857341	9.82018964	8.798109155	9.488120019	8.541114171	8.323165227	8.062537788	9.332754718	9.58867523	8.605390565	12.21814777	9.086886862	8.398383631	7.72333014	9.432037098	7.545664573	9.610983509	9.172509039	8.19497	8.191490305	9.350411934	9.226025807	7.544818632	7.932214807	8.001413466	8.127345239	7.849180628	8.172215108	8.050228673	7.936163251	8.197488886	8.159118132	9.028030456	9.578030054	10.17062269	8.883314961	6.857269246	8.254416437	8.707972713	8.491758991	8.177820244	8.116168889	8.437181452	9.296341516	7.993532566	8.521825344	8.879863719
ILMN_1653125	7.831483187	8.120019347	8.009893726	8.078979076	8.124913911	8.269794156	8.21303767	8.084960765	8.436275154	8.084122749	7.621131218	7.939057351	11.09544778	8.144033322	8.100007216	8.272630625	8.627238994	8.941592069	7.992463405	7.954604914	8.397785044	7.945983794	7.820411302	8.380844095	7.565764501	8.201689059	8.411965423	8.232204366	8.802059129	8.288963435	8.41220141	7.925951257	7.845219796	7.977074739	7.821305641	7.666551785	8.035845801	7.739732128	6.875180163	8.041809325	7.763160376	8.00479543	7.646819386	8.570500515	8.401138713	8.045573087	8.43591	8.09830256	8.626958832
ILMN_1653127	7.934400515	7.900608807	7.9197869	7.887566588	7.873000161	7.998787312	7.945972397	7.894383185	7.976037723	7.836607462	7.766293491	8.08095392	7.530299139	7.95725679	7.912234019	7.988214704	8.170433905	8.00121352	7.958061086	7.986104746	8.012359546	7.852466134	7.839201292	8.329452799	7.589843152	7.86719296	8.039658672	8.0448072	8.076504192	7.95262033	8.047422849	7.906384642	7.902192051	7.976090431	7.995942191	7.94094178	8.708694217	8.133602633	8.13903093	7.980465359	7.704742274	7.79673076	7.930732427	7.902360096	8.037776538	7.860218309	8.052456353	8.123882457	7.956164119
ILMN_1653129	10.88543367	12.79949029	12.6180917	11.29824346	11.98832559	11.14303539	12.27445776	12.24446134	11.71924431	11.21213883	7.691944318	9.979177335	7.477350257	11.68006818	11.13003513	9.734301891	9.193687955	9.110217435	11.4552145	11.01760339	11.09515525	11.95963084	11.30872688	12.30481018	7.564441183	12.95706375	12.54065479	11.94794932	12.03015717	11.55619073	11.33680348	12.1536387	12.51014422	11.83764849	12.15608054	11.98990215	11.28231866	11.76051825	7.042066905	11.56814647	10.44799318	11.19561528	11.69662639	10.50626144	10.81786654	10.3742301	10.05698644	10.82582695	9.798188552
ILMN_1653133	9.410729635	10.14609203	9.818016587	9.243035146	9.646307801	9.105023579	10.00757848	10.2853382	9.473848429	9.433801498	9.694121982	9.249699603	7.541429679	8.872838211	9.083659964	9.524057879	9.397183314	9.078558563	9.189905704	9.27878122	10.02893541	10.03143018	9.545125852	10.75716287	7.53034551	9.990048473	11.58273007	11.45211242	11.83715843	10.46172292	10.40257167	9.798756422	10.14803089	10.22547347	10.46035159	10.95672151	10.21877826	10.7722985	7.556012292	9.041198521	7.91567215	8.82507915	9.205882372	9.370953177	9.567857867	8.568989564	9.460207049	9.188226017	9.791579662
ILMN_1653134	8.668662812	9.190177979	9.238917133	8.995893662	8.94639939	9.249491166	8.995420417	8.862888592	8.665030813	9.297379961	7.620301931	8.741649378	7.478774009	8.827716656	8.801041969	8.679503149	8.961099272	8.818294807	8.600493862	8.73869136	8.8814103	8.919903399	8.304503773	8.73398136	9.912969623	8.820755824	9.294457272	9.275378596	9.423490767	8.618780388	8.916774821	8.867688591	9.047217115	8.987360076	8.881612473	8.074345495	8.095904738	8.018154467	8.539285594	9.145499333	8.71071476	9.160157093	8.527043833	8.800874633	8.938153738	8.952280217	9.43191786	8.924403126	8.598755599
ILMN_1653142	7.653329402	7.662497234	7.648575073	7.624541613	7.701159693	7.658276759	7.679540452	7.765628369	7.66763437	7.668172141	7.563895926	7.693917751	7.485386076	7.814672282	7.608947394	7.702475045	7.719938845	7.786684841	7.750662909	7.676609725	7.600485691	7.639475032	7.692792817	7.633612981	7.540889023	7.619400783	7.650353169	7.701384179	7.61064887	7.765142332	7.644483869	7.75938601	7.601448314	7.618913971	7.685244189	7.594279433	7.621820535	7.650993731	7.195357921	7.658400866	7.750727989	7.607233538	7.679755033	7.712969862	7.605934117	7.600925906	7.736027123	7.716717855	7.762960576
ILMN_1653143	10.93444145	10.83228386	10.75531066	10.78660636	10.82620779	10.67429871	10.58255397	10.74941966	10.51276722	10.10045911	12.57214923	10.63221779	7.536610386	10.76184376	10.27879791	10.08403268	10.80879027	10.79580773	11.15515658	11.21288861	11.00897927	10.29155255	10.90953566	11.35165214	7.486581583	10.69031558	11.02044071	10.93528294	11.01535339	10.9846201	10.76590589	10.74124805	10.47687623	10.51052132	11.44337367	11.00806861	11.20650585	11.19877254	9.053895468	9.915166112	11.44268431	10.98264478	11.20151654	10.83452519	10.98509176	10.89320592	10.96997186	10.93322894	11.68439843
ILMN_1653146	8.20281195	8.4235143	8.226861742	8.724336482	8.016556035	8.344295985	8.441085814	8.358675578	7.693548276	7.656447508	7.704498955	7.650334434	8.476203812	7.602640973	8.440695474	10.38017375	7.612164942	7.708132535	7.651603686	8.831562475	8.167129553	8.173497219	9.341619607	7.748583764	7.561342098	7.690319958	8.718223897	8.301937106	8.648529715	9.070382306	9.439204145	8.925351269	9.062027342	8.233361832	8.675046869	12.36027077	8.328717241	8.184065239	8.402655677	7.667517738	7.741337356	7.798409198	7.686971234	7.646209097	7.732448313	7.6315863	7.749479761	8.889377292	7.578914046
ILMN_1653150	7.611163214	7.517602647	7.617502819	7.60517925	7.577756174	7.596981921	7.646366404	7.589719373	7.558825007	7.552992094	7.640694137	7.725815223	7.613917009	7.563855141	7.546456367	7.576435436	7.595054833	7.676948186	7.638474367	7.576698336	7.63358185	7.575059651	7.582906589	7.620388367	8.305243684	7.586763405	7.684852965	7.627549022	7.680520328	7.499583154	7.602324729	7.553282437	7.670252663	7.627486572	7.559170493	10.03876529	7.66669009	7.710739153	8.940127307	7.527274874	7.556314828	7.637453167	7.600539465	7.49210186	7.573769812	7.583311382	7.55645342	7.565397596	7.623044593
ILMN_1653155	7.64766173	7.718295292	7.690112608	7.626983839	7.628131785	7.669223704	7.698493469	7.615885241	7.619188502	7.735696276	7.678188141	7.624747353	7.527359115	7.689015192	7.542707688	7.636272313	7.639106661	7.673254238	7.651200695	7.671348909	7.901932553	7.660163723	7.704020718	7.634416759	7.565180549	7.603000929	7.666071789	7.634988844	7.672773699	7.778265514	7.651011122	7.752460537	7.631104914	7.684944592	7.584833244	7.595949809	7.552197586	7.660077542	9.263896322	7.655465194	7.628690989	7.601680874	7.699575024	7.671167057	7.787552565	7.738121983	7.696511552	7.666348379	7.869349304
ILMN_1653158	7.654677008	7.738318164	7.664526802	7.7408505	7.71051442	7.615701706	7.864264667	7.935261392	7.574090803	7.824265086	7.649305281	7.708508529	7.469862934	7.639264734	7.938281102	7.589807254	7.584693396	7.573157264	7.938655394	7.954016932	7.833536264	8.103956091	7.597282505	7.610255739	7.471780478	9.003689183	7.84851683	7.804321629	8.150877644	7.991642648	8.06978856	7.889626127	7.808037951	8.037717215	7.808957732	7.528182109	7.658197079	7.754209742	7.966194267	7.653879742	7.540325728	7.549331654	7.547909295	7.586441382	7.647208166	7.54309398	7.575096829	7.631218652	7.617823162
ILMN_1653161	11.49383514	9.414200492	10.2443729	9.723358683	10.83662799	11.53917979	11.52616278	10.77953079	11.52322223	12.59055008	12.30657022	11.38394222	7.513130645	11.07188954	11.40610847	11.35682015	11.44983168	11.7613387	11.00911644	11.92832474	12.78825002	10.37885915	11.70825372	11.71151021	7.510568481	10.49175142	9.904559847	10.44699337	9.819453601	11.66006319	12.88359062	10.32752374	11.85570685	11.07971723	11.49116359	11.13282111	11.93072359	12.43587713	7.090795518	10.69449855	9.829628546	9.587013568	11.01804882	9.973131151	11.64725077	10.09351775	10.0500258	11.27964395	12.24372574
ILMN_1653163	11.02731637	9.22984905	9.636032234	10.31551885	9.778384849	10.40558383	10.05080635	9.82702388	10.90069129	10.74182612	11.36702725	11.27782794	7.676136463	9.635990156	9.909447141	12.10761004	11.48196112	12.18234679	9.893359126	10.60860665	10.21474877	8.758448595	11.14346107	11.53411093	7.574227413	9.625619216	9.535342734	9.58708868	9.097075112	10.18820411	9.628952697	9.882517137	9.949752429	9.90453119	10.23076103	12.08446593	11.41569578	11.15870227	9.799046423	9.588611597	11.26294672	10.36913629	11.00237546	10.01083286	10.23117807	11.84072418	9.501379077	9.009705632	9.945603562
ILMN_1653165	9.412456476	9.389716916	9.248355169	9.52084518	9.130483738	9.526047755	9.2319103	9.325802544	9.949626701	9.929086274	10.14450991	9.641191042	11.62125459	9.175895204	9.403828146	9.560235401	10.11468924	9.470195425	9.79085459	9.78304245	9.694095446	9.236853801	9.96378661	9.253384253	11.12646708	9.693989544	10.20422559	10.17553803	10.15790028	9.458490894	9.375310499	9.257902637	9.407116059	9.286292408	9.482869835	10.26048214	10.11278455	9.710988428	8.785349119	9.684176601	10.61609907	9.75014663	10.47203652	10.46124675	10.541576	10.84217542	10.40386993	9.691737088	10.64641029
ILMN_1653166	10.30438581	8.472558073	8.766004807	10.0489763	9.893155611	10.46907612	10.66671367	10.83886129	8.797361284	11.5230111	7.494481044	11.19542939	7.291903169	9.808152507	9.300727554	8.805363282	10.66479862	10.79784246	10.80985646	10.90175081	9.959743187	10.59370301	11.15674171	12.44219751	7.507512454	10.86851197	12.07835765	11.03838357	11.37976485	11.55579284	10.12290094	10.74414838	10.12733951	11.57565651	10.97789831	12.39741886	12.40417124	11.23102633	8.639995225	9.827079997	12.36579863	9.823709443	10.40200542	9.337607232	10.79470427	11.79990434	11.61866471	10.853071	11.30412534
ILMN_1653174	8.210090285	8.065846584	8.13907528	8.697257918	7.966720167	8.248567114	8.172665549	7.979184948	7.831884414	8.284164282	7.780616774	8.635723192	7.514492132	8.393872541	8.09979141	8.821054301	8.94263728	8.003783447	8.064979427	8.375227064	7.835818218	8.02739517	7.691222224	7.665618836	7.549781388	8.099303721	7.892579784	7.936745193	7.921964487	7.712754163	7.971548867	7.986588139	7.818357727	7.893016024	7.812369912	7.511660568	7.677929427	7.782502573	7.186176073	7.691169517	7.7364333	8.320842165	7.936864775	7.698409258	7.962491245	7.567072392	8.148745977	7.940624682	8.087835219
ILMN_1653180	7.711972081	7.769418384	7.611314298	7.599300981	7.783032399	7.79041997	7.754707858	7.718013819	7.532433197	7.606297702	7.958798724	7.667213584	7.459667865	7.858858651	7.630983784	7.533869462	7.6076479	7.65356912	7.637036515	7.560556964	7.62047448	7.732418846	7.609748594	7.65689486	7.549055042	7.615609129	7.766213474	7.771651384	7.618988209	7.657589046	7.819829885	7.63327354	7.659133892	7.761132805	7.60215777	7.716980936	7.649925784	7.63055912	9.231294056	7.648355682	7.600861529	7.857888144	7.716613303	7.881701989	7.763439506	7.575673988	7.577559739	7.529242573	7.613801762
ILMN_1653182	7.605416584	7.642234275	7.644178632	7.750972453	7.626132335	7.690119156	7.662436813	7.664647891	7.6875716	7.690189406	7.679828098	7.630005992	7.708478453	7.687883942	7.580687261	7.662186848	7.691507335	7.721948261	7.63768286	7.725250715	7.621448534	7.687806152	7.592602017	7.615514053	7.517873812	7.680871275	7.701462133	7.659266765	7.636191425	7.567883896	7.664005593	7.573146743	7.63363623	7.669946785	7.704157925	8.306962002	7.635103665	7.815883201	9.497757409	7.65291892	7.600954693	7.633880481	7.658679224	7.711922409	7.635379493	7.607319935	7.723566499	7.658356932	7.704163335
ILMN_1653185	7.929935995	7.874046587	7.804013816	7.816448529	7.806827319	7.934407974	7.830481101	7.827452547	7.847956141	7.809618035	8.38369177	7.965919175	9.474142095	7.839495596	7.78999142	7.829595073	8.114807488	8.007481282	7.875194609	7.905117417	7.94094102	7.816879603	8.339024302	8.117122314	8.983228557	7.754635954	7.843846063	7.891039977	7.836729399	7.848082999	7.920908559	7.841699953	7.90855653	7.834275781	7.928205328	9.183585904	8.274158143	7.897170278	10.67487794	7.837713466	7.991200529	7.954126531	7.819433487	7.849994583	7.858472273	8.246172435	7.865530937	7.850443143	7.944088212
ILMN_1653189	7.739897431	7.618633107	7.578030393	7.511954961	7.6422944	7.565027321	7.626915166	7.681292427	7.609533598	7.599398643	7.790872514	7.634432639	7.530662653	7.579874616	7.575411876	7.560555581	7.668550193	7.604968207	7.720758098	7.601277545	7.540523288	7.596185323	7.540230065	7.610324392	7.539419174	7.609470147	7.568511193	7.558620461	7.652689127	7.555364826	7.508089223	7.559301805	7.585385298	7.567781975	7.558136333	7.584089119	7.600966974	7.534540514	7.721561943	7.586961001	7.537316039	7.543173941	7.479472	7.599342074	7.511040006	7.527582078	7.556167457	7.543163232	7.564010105
ILMN_1653193	7.713509049	7.605431287	7.679941833	7.594830331	7.696593213	7.556245116	7.640552718	7.562270055	7.593444666	7.592926076	7.615208277	7.659188355	7.531928727	7.587492052	7.593875818	7.593357195	7.559824747	7.671607567	7.647732538	7.621394365	7.547721887	7.579549714	7.520027942	7.664967539	7.487569174	7.564682298	7.538164676	7.680351321	7.607920711	7.672140121	7.637824882	7.608133356	7.588707771	7.619399233	7.608580093	7.591579717	7.549517431	7.701469327	10.7195709	7.558701395	7.710138793	7.6403595	7.575600862	7.625136237	7.762801728	7.624730815	7.56271147	7.628703858	7.684432225
ILMN_1653198	7.544415468	7.570770153	7.559153928	7.694291813	7.617667951	7.627600928	7.637721232	7.487526114	7.584559957	7.573782358	9.199184725	7.72719633	7.49510176	7.613267796	7.580628932	7.572082195	7.703617366	7.695311827	7.65067849	7.525397479	7.599187898	7.64120725	7.607245173	7.64791495	7.564350316	7.608107133	7.614564682	7.667486703	7.601606749	7.721824609	7.595427853	7.60601948	7.623273894	7.67632074	7.599557584	7.576564456	7.644739941	7.69176969	9.577773208	7.609199206	7.601114357	7.613863538	7.591483458	7.611852507	7.604869221	7.550131532	7.556575697	7.72234042	7.612977768
ILMN_1653200	12.59946093	12.3855694	12.17660963	11.07280437	12.64764697	9.885025529	12.49833203	13.75681068	11.09075806	10.64617065	11.56793342	10.24016602	7.527847933	11.15514696	12.04876638	12.13540598	10.68774409	10.50236047	11.72314399	11.51990888	12.93689495	12.28372021	12.47420314	13.7591793	8.157271923	13.99818773	13.98960367	13.92713032	13.92904874	13.47701643	12.89682359	14.06205269	13.96754885	14.09439191	13.77677598	14.20460999	13.83417773	14.18405883	9.309155898	11.100235	11.60136571	11.30006365	12.01228398	11.52796029	11.33333222	11.25309777	9.613730352	10.96821952	11.91147257
ILMN_1653202	7.547157783	7.687782844	7.634889854	7.639202002	7.64780549	7.599021024	7.661788497	7.61281279	7.663464589	7.619248125	7.448344749	7.590328695	7.535594241	7.623128764	7.561580362	7.654208348	7.570650291	7.568753681	7.654923211	7.629531256	7.71136023	7.645774504	7.618732527	7.65754453	7.543917202	7.684253751	7.607738136	7.626334762	7.711353186	7.601147843	7.583706451	7.594535324	7.672781713	7.557459037	7.579572716	7.604554648	7.658169261	7.609817467	9.891819067	7.573997791	7.66303693	7.581915456	7.542215959	7.638638542	7.55668244	7.5635358	7.684863559	7.599352304	7.639692189
ILMN_1653203	13.40141223	13.7059043	14.00988053	12.61808258	13.64888821	12.30842083	13.94016394	13.86919251	12.43162842	12.6710889	9.837835306	12.45949528	7.494331	12.48755429	12.85303537	12.54036933	11.64554333	11.30301212	12.98055057	13.10699875	13.24163346	13.41229445	10.92322791	11.68939823	7.498984511	14.28141123	14.27109405	14.29857495	13.87160319	13.27549039	13.71287721	13.54300172	13.91502458	13.70168999	13.15678607	12.00764664	10.76075842	11.11560737	9.091726891	11.82374317	10.72694278	11.51452474	11.38350329	11.34993988	11.11952614	10.42039594	10.97417108	11.70478031	11.73763669
ILMN_1653205	7.753598213	7.876147582	7.853207848	7.834844736	7.836297232	7.830185252	7.795674261	7.866808093	7.733774501	7.955295227	7.76359633	7.728375358	7.998672024	7.817758122	7.740489352	7.709023892	7.839822132	7.789376527	7.697766277	7.820633273	7.680647256	7.794482379	7.776850701	7.800111047	7.830330516	7.852878909	7.895662508	7.860503403	7.893898566	7.816006791	7.6551366	7.82904531	7.758243488	7.805629098	7.809462715	7.80098515	7.760257379	7.703199766	10.78905642	7.764274807	7.881859521	7.721875135	7.770441098	7.734245606	7.873406195	7.798823997	7.698908395	7.666759032	7.722900722
ILMN_1653207	7.800610817	7.80995429	7.761184289	7.768395597	7.808472845	7.887023912	7.800092427	7.835830024	7.879767965	7.732944309	8.091928873	7.948386286	8.7484302	7.851410658	7.818965741	7.763799787	7.983953822	7.962179899	7.893566694	7.895726641	7.823330885	7.801218607	8.130559675	8.104674099	7.869554936	7.814740121	7.827037403	7.796898617	7.812318445	7.902029337	7.90327269	7.833183748	7.811132071	7.820067878	7.907305882	10.53436996	8.341558652	7.875558763	10.66142093	8.007782421	8.27367359	7.98229265	7.831190504	7.843333961	7.986415576	8.212776869	7.953373438	7.974665614	7.928138182
ILMN_1653209	9.102451917	8.429108997	8.377808005	8.531690044	8.338681468	8.414085221	8.534444719	8.383180288	8.858375232	8.387311813	8.934942323	8.885855172	7.529571096	8.477861803	8.422041753	9.189343798	10.48282293	8.421273977	8.455799717	8.631869918	8.509819727	8.411439789	8.49897205	7.847954663	7.491485236	8.35521199	8.117166896	8.037812541	8.131911668	7.822757064	8.322407836	8.487377439	8.00309866	8.145264016	8.203077993	7.572085235	8.561293862	8.624723065	7.433733954	7.964000097	8.643560792	8.69534306	9.129710888	8.837783472	8.731835716	9.505996693	9.044968172	9.479432576	8.306519541
ILMN_1653211	7.606591541	7.532340755	7.562364006	7.595930484	7.560926312	7.648610016	7.594579555	7.511438506	7.463447961	7.475021679	7.567167725	7.500326963	7.51843082	7.535876411	7.613665073	7.809764513	7.542378706	7.505988384	7.537798244	7.519984034	7.530509774	7.541153843	7.532813674	7.581778416	7.457102065	7.677779843	7.504096089	7.608094463	7.596419707	7.462445195	7.531507807	7.511325066	7.527379928	7.54685561	7.530950677	7.586650761	7.478035199	7.631341009	9.246442375	7.492582321	7.57432107	7.529754474	7.46337636	7.566047212	7.559488819	7.563386337	7.485097785	7.734998919	7.580233997
ILMN_1653220	8.761716104	10.41542384	10.45485209	9.777129426	9.40602812	9.241023403	9.850008802	10.35991572	9.184786295	9.794625836	8.007306085	9.756819214	7.531481324	9.119919689	9.209647081	10.11477741	7.566707694	7.667150599	8.177100396	9.09282783	9.089924601	10.08283862	7.856188252	7.956867313	7.539342189	9.81849171	9.610918348	9.800531041	9.53472015	8.417866669	8.644034587	9.923124478	9.522410282	9.948107152	8.594359234	7.548950096	7.621359245	7.753452278	9.436815569	9.607028565	7.694316748	10.04016949	8.934062956	8.973809985	9.324077714	8.14035034	8.861165767	9.204547978	8.59436279
ILMN_1653228	7.879090746	7.776935983	7.768755949	7.756426713	7.773738027	7.796692136	7.739520875	7.733765081	7.730308601	7.729370461	7.71729583	9.119493675	8.370340581	7.780064743	7.817750644	7.856406736	7.796220552	7.694820538	7.798523641	7.765873012	7.762953984	7.704841045	7.859477526	7.918467405	8.437087308	7.748092684	7.765420588	7.827132536	7.807277784	7.731635451	7.78305292	7.787852791	7.750671352	7.713177192	7.888668669	9.759443657	8.825394488	8.288832214	9.875246109	8.079593805	8.089535216	7.915503429	8.009423066	7.84675733	7.907850427	8.234009684	7.927021153	7.837660113	8.02620674
ILMN_1653240	7.73223441	7.746655546	7.674834412	7.76467421	7.71506863	7.745020639	7.701276845	7.763707566	7.760416144	7.739344842	7.698594674	7.699977083	7.553493384	7.749891496	7.749021996	7.802999385	8.043305532	7.674627827	7.769222751	7.821876738	7.719722827	7.736980647	7.755808686	7.687464467	7.54063364	7.73613635	7.71116672	7.700690029	7.70077588	7.681286832	7.756323962	7.668502266	7.694729243	7.725351893	7.726374522	7.629621848	7.692929913	7.651758581	6.597565649	7.706680124	7.828247359	7.862144428	7.756406494	7.756969162	8.01929977	7.824403067	7.771678018	7.709457869	7.851971935
ILMN_1653251	8.155677152	8.682021513	8.444877026	8.123075895	8.335559539	8.343209506	8.211490553	8.337199494	8.566577892	8.16810562	7.726302093	8.137594822	7.436396182	8.529513947	8.081388556	8.121555203	8.731213368	7.690237366	8.144142923	8.131103651	8.102173552	8.317472602	8.475042181	8.710821264	7.561295136	8.160522169	8.247482734	8.477076284	8.58711115	8.224348458	7.845545909	8.755849438	8.17176221	8.329054166	8.427369957	8.065579103	9.621920533	8.856239933	7.710328543	8.606469925	9.351340691	8.976888669	9.291202397	8.962928587	8.895038839	10.01912644	8.668339997	8.998112165	8.830574023
ILMN_1653263	9.036674159	9.999369189	9.434519037	9.810119257	9.937461605	9.796057136	10.40424547	9.721359737	11.18590999	11.02841001	8.170481598	10.65983792	7.498313097	9.55963817	9.729614388	9.705610998	11.85913561	10.60389303	8.395497337	10.26212226	9.357418711	10.63141647	9.968263386	9.192861251	11.91839918	9.464195684	9.407392449	9.29754922	8.888868692	8.966370365	8.700251341	8.567333561	8.864855514	8.480196581	8.373651582	7.595529087	7.73931636	8.215528068	8.599094146	10.25979264	10.4315164	9.684136682	10.29922871	10.60141576	10.15417134	9.656954284	10.90910709	9.411470452	9.318040754
ILMN_1653266	12.80403347	12.77949484	12.75919785	13.46661207	13.01202581	12.67755432	12.85697784	13.13707976	12.70498509	12.87700298	12.62962208	12.8441466	12.63967537	12.42618507	12.3807507	12.4694782	12.12668054	12.63618429	12.45318338	12.82400255	12.83442013	12.76883445	11.86790868	12.38982435	11.98189241	12.42873961	12.65225777	12.82898758	12.72118424	12.58927567	12.44963911	12.16059422	12.71689475	12.65005324	12.56043402	11.76956875	12.42572134	12.12333781	7.92348635	12.36645876	12.5140141	12.2687405	11.78721641	11.5371553	12.34792167	12.03122026	12.57254965	12.59944229	12.26405277
ILMN_1653267	7.683869807	7.761365279	7.659232502	7.654839797	7.713533641	7.733478431	7.597486134	7.644683337	7.67077429	7.732274126	7.665269908	7.715254089	7.526189245	7.676737094	7.692626418	7.648349819	7.605264685	7.63562788	7.542454734	7.671882783	7.671178982	7.726921959	7.892315497	7.744820265	7.559740503	7.775468543	7.670279294	7.695713942	7.622163064	7.698555324	7.759430732	7.652702034	7.66292579	7.672460259	7.684751707	8.195467107	7.630531716	7.504772744	7.948214902	7.720896888	7.56306448	7.688707311	7.747633627	7.655972281	7.661808537	7.628944674	7.637562394	7.633111652	7.58406824
ILMN_1653274	7.64778503	7.563812352	7.600833841	7.614608381	7.565162382	7.643877876	7.576365491	7.601270306	7.495546944	7.721543701	7.734496055	7.690788153	7.481124744	7.623051916	7.605861139	7.616441392	7.544071168	7.66892637	7.561098379	7.667577343	7.564831142	7.631444465	7.54912899	7.568067268	7.610754858	7.610494405	7.550475449	7.574214587	7.631223719	7.503261873	7.656839378	7.565857962	7.571387636	7.537649357	7.549140598	8.116834073	7.664447464	7.56183966	9.236293304	7.617931594	7.694537748	7.622798887	7.72022109	7.534069409	7.558562265	7.612586909	7.609611384	7.686497596	7.63463185
ILMN_1653276	7.67729309	7.768521453	7.712986619	7.70140627	7.724052255	7.766952017	7.743846198	7.731810408	7.784172625	7.678644608	7.644353294	7.576985009	7.590466329	7.726871962	7.67077578	7.796168516	7.882426301	7.691478925	7.737127871	7.761132186	7.743437042	7.74243918	7.636790226	7.682489881	8.211396027	7.755971883	7.656214809	7.743227743	7.867972158	7.677750281	7.710773224	7.652022407	7.726184221	7.664300853	7.629904359	7.650685404	8.34354379	7.720468748	9.35424001	7.693100982	7.687245276	7.702986018	7.704638296	7.728536757	7.804833917	7.806214633	7.738162155	7.617004602	7.660522414
ILMN_1653278	9.058888606	7.730132122	8.184157846	9.301706882	8.274514285	8.688651751	7.793327367	7.909540515	8.825057609	8.476888408	7.61670603	8.129207754	7.530934752	9.412364408	8.510520586	8.629427362	8.883788238	7.53680017	8.97951548	8.551184263	8.1340875	8.472295501	8.150168263	7.605186197	7.496478529	8.77966535	8.517994243	8.960080491	8.928527621	8.264232352	8.676905605	8.316238113	9.15922642	8.964178299	9.625566338	7.64811034	7.693227875	8.350998017	8.148870619	7.573721412	8.101730972	8.870959014	7.922089134	8.126302738	8.070409624	8.81932744	8.643659654	8.813594909	7.520604262
ILMN_1653282	13.00971253	14.54176026	14.2847754	12.31951145	14.08456944	14.26499446	14.26174714	12.92810431	13.45282899	14.02140863	10.94300478	12.29122512	11.25415418	13.91828497	12.23798325	10.67425294	10.91207432	12.92850851	13.00153286	12.66032222	13.63917883	14.00100554	14.70449539	14.20965905	12.69948969	13.87822064	13.73230104	12.18488969	13.60123114	12.89518717	13.59918289	9.604735039	12.84607519	13.02162515	13.03935425	13.59859146	11.91813782	13.67204845	9.059496139	14.33091481	11.61997581	11.35232914	13.52866518	13.29404047	11.97318125	12.36825209	11.58143422	13.45745838	14.05570911
ILMN_1653283	12.45559789	12.04194515	12.2521289	11.25744301	12.29341142	11.92134836	12.23758322	11.38842095	11.79495289	12.42577169	11.3075831	11.53960909	7.47216743	11.60098581	11.93897176	11.93753926	12.01390882	10.66722845	12.48062798	12.52332513	11.92692963	11.7360326	12.2373392	12.30134436	11.81146079	11.3047351	11.173033	11.60937838	10.9435942	11.78892153	12.38741355	11.08570435	11.60551733	11.32760103	12.47433402	12.07579149	11.87775943	11.99550263	9.778898381	10.88896211	11.1733964	11.28977489	11.45612432	11.72170382	11.77962146	11.80603993	10.76811242	11.76933859	11.98083589
ILMN_1653286	7.79561174	7.710376423	7.731854105	7.704377451	7.748413691	7.742440117	7.755546571	7.767640082	7.802700598	7.748890964	8.209226495	7.760547147	7.796698658	7.692348609	7.821980597	7.843372323	7.787829238	7.704708153	7.823101094	7.821049139	7.736651444	7.757511839	8.096925551	7.703885311	8.440048054	7.819895468	7.937346524	7.893614924	7.962708791	7.756264222	7.805606013	7.733102481	7.76170184	7.784782192	7.875649932	7.596740971	7.678833977	7.776511578	8.629765306	7.71116957	7.560835627	7.683962876	7.733110378	7.701276247	7.83253451	7.684693338	7.680681361	7.772290891	7.850034263
ILMN_1653292	10.88130468	12.73920471	12.5507037	10.31262242	11.27410089	11.1134066	10.81963016	10.63907954	10.74491685	10.17367628	10.14114753	9.576658877	7.48089711	10.88914768	11.12210057	11.36214486	9.239135446	9.524652901	10.07870325	10.34825854	10.69062535	12.76411525	10.89746445	10.85961018	7.427327692	12.96145955	10.84627819	11.05310271	10.31362737	11.98014573	10.03284484	12.21557452	11.10959266	11.03994323	11.06163381	10.50931489	9.412286638	11.11647763	7.06860254	10.48478528	10.12064125	10.74695989	10.79118505	10.61869147	10.99745051	10.33759839	9.16412221	9.147269149	10.82142676
ILMN_1653310	8.112767119	8.121490708	8.078983811	8.245930189	8.057924634	8.483110066	8.024343371	7.985933378	7.862142948	8.260621772	8.306990251	7.871728316	9.594491338	8.466210994	8.241889251	7.74436101	8.856950399	8.916940539	8.076387009	8.099943128	8.319201255	7.951321367	7.93548598	7.811452575	8.393248137	7.825383377	7.805381814	7.891977191	7.865848625	8.014083727	8.14055235	8.193898369	8.045824785	7.9251225	8.057115965	9.51193521	8.280868626	7.875255336	9.257699449	8.138334267	7.80664264	8.141828447	8.363459812	8.739631287	8.429453931	8.514724965	7.906417693	8.45117364	7.747628527
ILMN_1653314	7.676176194	7.679927951	7.699165759	7.673702381	7.706613356	7.756109717	7.669813208	7.657195886	7.66267956	7.649375732	7.689556488	7.655659333	7.664449466	7.639483367	7.697462793	7.747839172	7.624994059	7.713626913	7.726650106	7.658193776	7.691531946	7.675608585	7.739252531	7.625921669	7.572160907	7.653885806	7.652189597	7.691148746	7.674671277	7.713247906	7.708314646	7.67259396	7.657856853	7.682705999	7.699226947	7.581133026	7.751886523	7.695886338	10.16421265	7.707257268	7.900428395	7.697082528	7.70443631	7.705031118	7.696883117	8.238339149	7.781263317	7.562283012	7.867113225
ILMN_1653319	11.72881408	11.26414943	11.13084088	12.69141934	11.29893307	12.20846301	12.75084981	12.17105043	12.67504701	12.03116305	9.244858336	11.64834354	8.403765539	11.61339685	12.05540665	11.84853955	11.59163333	11.24415392	12.04167446	11.57887944	11.5742852	11.94397486	11.70314211	11.55649745	11.19287779	12.56948975	11.25591622	11.16221913	12.49377136	10.8679628	11.92504621	11.16142779	11.98739359	12.17400594	11.54549376	11.91173064	12.04143565	12.41128627	9.034444119	12.16020677	11.1432742	11.12466895	11.3055108	11.337843	11.47763352	10.34919554	11.77509506	11.58966327	11.24305383
ILMN_1653324	7.637547374	7.626764959	7.626967553	7.627972728	7.695307473	7.715016439	7.685807456	7.775399615	7.652850776	7.807391271	7.480204132	7.862351507	7.58086511	7.637638583	7.852502949	7.706757226	7.579366838	7.725234293	7.62576318	7.621850844	7.637608604	8.073943792	7.688512595	7.725527226	7.512088004	7.55184114	7.616755682	7.595705322	7.700261069	7.606118525	7.602327389	7.607302149	7.698326846	7.760989511	7.614156928	7.598468224	7.639429678	7.624408814	9.004272141	7.592175086	7.537710422	7.720130157	7.551747962	7.586489908	7.620506565	7.647940015	7.579601417	7.624443984	7.568614045
ILMN_1653332	7.744726672	7.910462518	8.048743262	8.011027998	7.880604762	7.765435093	7.814939903	8.014206992	7.829983765	7.940768238	8.769838953	7.880408701	11.01573762	7.869423399	7.792972225	7.831893304	7.883719418	7.819219095	7.83826139	7.836462899	7.714398873	7.987108601	7.623850848	7.805854866	7.529861864	7.792012188	8.030290134	8.006466925	8.05742545	7.689345383	7.815840852	7.723233904	7.954461442	7.861739177	7.671191543	7.595305187	7.678744762	7.784007278	8.815702339	7.677650662	7.642026764	7.803639686	7.642725415	7.690295945	7.573112015	7.603118447	7.698609041	7.717029102	7.881997022
ILMN_1653337	8.683251014	8.718206704	8.686683321	8.77664755	8.941053997	8.995187228	8.80838638	8.820542135	9.255296284	9.061038389	7.741808495	8.848431203	7.494412445	8.839831912	8.854679725	9.659176135	9.54839494	9.021454743	9.104840153	8.877555694	9.101655023	8.740462666	8.974539323	8.253036867	7.573915678	8.472753161	8.814907121	8.499617772	8.792205947	8.90157652	8.719685918	8.298112012	8.773948891	8.73670104	8.614098213	7.620641715	8.331864651	8.577443912	7.474540331	9.614894849	9.687102132	9.600527879	9.451791556	9.757566382	9.531044797	9.332183515	10.07091938	9.236071053	10.46778418
ILMN_1653340	9.264221227	9.13305894	9.073829317	9.921377752	9.146228974	9.597381318	9.130298122	8.76535615	8.951006078	8.765570479	8.862021109	8.852219659	7.466479193	9.603444895	9.299062727	9.456879119	9.216040545	9.011795814	9.411784652	9.42756431	8.739363391	9.295906251	8.805181197	8.133415612	7.763077559	9.054867929	8.585859904	8.688776344	8.889657025	8.728811019	9.105779714	9.08109141	9.043689716	8.877722745	8.763799298	7.610830632	8.013366316	8.907172092	7.650649043	9.339441161	7.655732341	9.034937327	8.52374568	9.069242619	8.32606027	7.946784994	8.93835732	9.199289323	8.892491858
ILMN_1653342	9.942284208	9.324195491	9.480503335	8.879974838	9.474459306	9.319228856	9.450431152	9.595670187	9.437211109	8.571545741	7.677408639	9.165829424	7.530410194	9.22912742	9.749158754	9.9462274	7.648775252	10.18785766	8.158419811	8.971698346	9.793588926	9.668608588	10.11067069	9.538706072	7.50284081	9.070748207	9.954740853	10.08878751	10.08628304	9.228704926	8.955109454	9.83687836	9.723972882	9.919470551	9.051475761	9.999866483	7.857942854	9.804318824	7.781666054	9.105679964	9.75288811	9.497452492	10.3388235	10.40182296	9.875855951	9.273290456	8.7327302	9.866678858	9.72560028
ILMN_1653347	7.679025043	7.658631594	7.623905533	7.628074131	7.670312423	7.634376242	7.542469056	7.5868909	7.605129017	7.68107032	7.698254203	7.731174262	7.542870855	7.624623598	7.561301639	7.653926376	7.584403963	7.59361211	7.644094246	7.685208644	7.585329069	7.616675536	7.499570334	7.663092211	7.545872855	7.646885235	7.606168644	7.648447019	7.644100761	7.644987603	7.608345578	7.724631465	7.609286921	7.566736082	7.602579308	7.594727181	7.643078441	7.716112248	8.704399464	7.621746591	7.849222464	7.655797066	7.691303931	7.610297703	7.619609563	7.690781706	7.676190254	7.547651114	7.67899773
ILMN_1653352	7.54329169	7.662067096	7.547660407	7.631650371	7.539392943	7.538807161	7.700975711	7.602260941	7.664914294	7.628533196	7.618065056	7.555105738	7.405848188	7.570809335	7.586144413	7.6939457	7.560682908	7.616269252	7.719756611	7.704614333	7.752284136	7.608222438	7.662909183	7.599765807	7.46605483	7.547196993	7.66088509	7.606385922	7.613679544	7.610041236	7.518046522	7.548480867	7.686927793	7.57609717	7.664951697	7.643882802	7.68677176	7.609466879	9.701720063	7.618348008	7.611748441	7.636628327	7.640665088	7.615825905	7.539338154	7.622395848	7.605120186	7.63212283	7.645886057
ILMN_1653355	7.780719441	7.77275929	7.683788832	7.723366417	7.735539919	7.78392419	7.669234317	7.650883483	7.788599258	7.777284035	7.873120448	7.943076345	8.472547247	7.820567402	7.636149246	7.69500721	7.72991816	7.937525282	7.740847161	7.781695344	7.766116344	7.785346314	7.828948303	8.236410575	8.670872833	7.722020108	7.742883401	7.72764094	7.709479605	7.736193239	7.772025732	7.779065769	7.760640994	7.76699338	7.835735238	7.601931132	7.870128434	8.082452632	10.17829148	7.75558586	8.115333606	7.892420137	7.895798495	7.788499501	7.956740641	8.144173363	7.884552817	7.679667744	7.974607536
ILMN_1653358	10.49274502	11.51175571	11.37120112	10.39676057	11.61129098	11.27678215	10.25283245	9.756184455	11.38949137	11.90825329	7.931861081	10.92432887	8.697160817	11.72636145	10.84412031	11.85013605	10.55965477	9.724605144	11.50536226	10.74978735	10.78485409	10.40491041	11.1136949	10.26573894	13.18547742	10.21771543	9.894148039	9.108592304	10.15543984	11.33139853	8.626255211	10.3305345	10.1931474	10.72376591	9.541303227	8.543891688	8.640910353	9.817771436	7.09608044	12.61688446	12.66725675	12.59752557	11.69953599	12.37563894	12.63618031	12.08028981	11.88010632	12.00096437	11.9691673
ILMN_1653367	8.951042237	10.39018399	10.39356401	8.954281545	10.34698117	9.751303743	9.203878574	9.588583043	9.125597208	8.625637619	7.675246855	9.017051655	7.533907164	9.673695677	9.79785146	7.624068737	7.569658606	10.64699966	10.00767884	9.164581751	9.741058482	9.983845884	9.668524129	10.09210482	7.566849374	9.26205117	10.65939591	10.1712019	10.50115336	10.37589325	9.849841958	10.87906058	10.53825785	11.19698354	10.08775223	9.881248546	9.106282375	9.475957567	9.107541522	9.131063563	10.31956605	9.970455437	10.47215967	9.284189731	9.099664485	7.678146785	8.768069963	9.398380838	10.08545788
ILMN_1653368	7.609431365	7.608977184	7.611322108	7.683281727	7.632372215	7.58864962	7.618607975	7.548174106	7.543495398	7.565009356	7.68622605	7.651490272	7.761823315	7.612357866	7.677671548	7.515152328	7.556049726	7.612842657	7.673993797	7.66791229	7.583851286	7.576338269	7.652327159	7.622432523	7.563576507	7.531570554	7.65702868	7.566295515	7.650310013	7.711248604	7.59398985	7.636747438	7.637100903	7.523186867	7.655690391	7.605005163	7.630027668	7.694247633	9.000130107	7.489030079	7.630544513	7.579379626	7.630820226	7.589374205	7.636114122	7.661117909	7.651272259	7.613104189	7.651170719
ILMN_1653369	7.737369946	7.730670468	7.684840108	7.744756588	7.674063215	7.763958646	7.741646359	7.750969701	7.75811907	7.6404849	7.757353602	7.626840858	7.949249498	7.741606001	7.712320871	7.82712479	7.706140104	7.741017308	7.69921952	7.746313946	7.692945957	7.758074147	7.561734109	7.686376628	7.62507011	7.632381658	7.7147235	7.721748832	7.706394485	7.717326567	7.687810202	7.697102024	7.668804567	7.723832479	7.723247689	7.85345785	8.351828488	7.66899193	7.637859239	7.742392464	7.753271434	7.720417553	7.755082209	7.734894383	7.665524011	7.7186693	7.802407465	7.708657071	7.59099409
ILMN_1653372	7.629737376	7.809964892	7.864574061	7.553811067	8.065921322	7.541015102	7.837902135	7.907095438	7.521236974	7.621527999	7.488866701	7.556073142	7.462686157	7.788316272	7.568866916	8.481369472	7.536191106	7.52504935	7.544548926	7.975424339	7.546578136	7.886720808	7.571645081	7.539855421	7.506441577	8.210508571	8.505144978	8.149135593	7.981828984	7.795940597	7.569992335	7.977983673	8.262005633	8.182590589	7.95310454	7.573302591	7.564168165	7.580979992	7.418744263	7.871519518	7.579517483	7.555406378	7.532348301	7.647289689	7.778164905	7.457230716	7.563554957	7.541421743	7.567002077
ILMN_1653376	9.833295392	10.00040425	9.214358942	8.519726119	9.835289465	9.488825165	9.239989212	10.0558212	9.046184556	8.11504959	7.617311633	9.2956253	7.525761233	8.184115758	9.475490456	8.146515622	7.526307239	10.82710987	9.913073952	9.099308631	10.11314254	10.22707022	10.09849198	10.18045907	7.504712992	9.954034733	10.73089703	10.85236372	11.28149599	11.00941804	10.73880482	10.82639483	11.19898013	11.55384949	10.84289429	11.10324456	10.9781102	11.38968701	8.576998194	8.336674942	7.726679438	8.486302918	8.94498298	7.679823294	8.768833804	7.854113631	9.652317857	9.773895667	7.652751061
ILMN_1653378	7.729798932	7.779666518	7.748893113	7.73366205	7.758302242	7.774031447	7.830750193	7.711160416	7.797044566	7.752097405	7.683774241	7.745411988	7.527649505	7.751985489	7.687989442	7.81174559	7.83639066	7.741545433	7.840191104	7.790707429	7.758735075	7.655936604	7.869777263	7.677248778	7.626028784	7.766526447	7.776474613	7.734053685	7.838012452	7.713595037	7.802704758	7.72161894	7.734805806	7.708070532	7.771356204	7.608610808	7.713549609	7.692995185	8.973626537	7.749360877	7.756502856	7.823831043	7.830837433	7.734490835	7.735171898	7.736282503	7.770001533	7.741563759	7.872433046
ILMN_1653385	7.738304317	7.941666961	7.979319355	8.05545747	7.828520257	7.75088367	7.783721009	7.922618434	8.035127963	8.220344045	7.545231796	7.808452994	7.448245406	7.782031028	7.937220603	8.020823626	8.092002496	7.744800066	7.759434344	7.883945653	7.670583735	8.141378422	7.621853634	7.545299616	7.563344373	8.103114476	8.019707215	8.123121937	8.214578844	7.824152398	7.804780995	7.747620721	7.776780985	7.930224179	7.736444737	7.55511167	7.660735576	7.703319944	6.565745516	7.696829348	7.660317629	7.621859269	7.560060113	7.730659104	7.605522771	7.574160132	8.031838269	7.769871033	7.638805029
ILMN_1653386	7.879195072	7.781361401	7.782979378	7.757026383	7.821923648	7.885632697	7.771174144	7.779239401	7.811801035	7.791870741	8.697273273	7.904289035	9.850973109	7.856787784	7.869168953	7.798711702	7.999949945	7.877335561	7.857141852	7.881646906	7.858571383	7.765345055	8.213465759	8.186305685	8.348584563	7.779733314	7.824365993	7.789278	7.744479088	7.969428533	8.052583887	7.874328474	7.890693688	7.853469391	7.916358098	9.686004101	8.17742051	7.846883234	10.56395396	7.847688021	7.974899147	7.975275924	7.946937209	7.8317699	8.04602703	8.184961145	7.938594821	7.769448089	7.911988096
ILMN_1653390	8.063661225	7.920627824	7.947076995	7.899062144	8.004864561	8.044578548	7.957124154	7.888205005	8.063613587	8.053588816	7.83424514	8.109691767	8.349337533	7.944557166	8.0680761	8.113369406	8.220169107	8.340041076	8.013995738	7.932982286	7.982484969	7.965734035	7.980003797	8.817889846	8.838115046	7.977282082	7.911963826	7.95908267	8.015890082	8.260534886	7.951635883	8.03840905	8.005430749	7.953400494	7.998812329	8.255725642	8.514220965	8.245123657	8.22589327	8.019408072	8.429784817	8.128729916	7.967950353	8.029324885	8.389155045	8.684256386	8.198745921	8.032558263	8.227720321
ILMN_1653394	7.638104214	7.687486811	7.734540062	7.683546283	7.702111579	7.706006819	7.649967362	7.713814727	7.716218887	7.656305164	7.658343449	7.777644076	8.081981005	7.718898772	7.659822097	7.731214748	7.667342957	7.584287333	7.687718294	7.705424284	7.668092176	7.756092686	7.678007305	7.587599671	7.523182468	7.688001222	7.682340535	7.680672033	7.762758321	7.64594752	7.745929102	7.759629847	7.69147111	7.662683176	7.68304999	7.731034356	7.621972166	7.593132547	10.78129879	7.667631274	7.730927656	7.648322468	7.696782398	7.722828482	7.688953649	7.635805974	7.69505382	7.678686422	7.691559891
ILMN_1653395	7.538008787	7.536688136	7.565302078	7.603695469	7.582164187	7.60058612	7.629549112	7.5511221	7.560708087	7.55828477	7.671093576	7.507586482	7.541026576	7.583058348	7.634935553	7.519686643	7.535804046	7.627090881	7.535861396	7.55095989	7.602327712	7.512289582	7.728363617	7.67770864	7.5162224	7.58065256	7.6261203	7.589735971	7.582490526	7.513212062	7.555917355	7.571643441	7.530626214	7.535214439	7.52271792	7.594943521	7.599680072	7.459578139	8.216359297	7.553673905	7.5755177	7.537044822	7.666459792	7.591242502	7.604910382	7.621439284	7.643360351	7.670398895	7.573843783
ILMN_1653404	10.81516738	11.89754136	11.69879764	11.93125037	11.32517994	11.80597159	11.87769839	11.2812171	11.3903604	11.6365345	10.23555679	11.78986193	12.95786829	11.71191622	11.64785403	12.14544884	11.05787784	11.78396999	11.58434562	11.57483194	10.98422671	11.69663354	9.984498054	9.56256225	12.55908928	11.43669447	11.55581843	11.53645078	11.67911097	10.37845031	11.07906278	10.84210742	11.51325324	11.10667788	10.38118122	10.50146398	9.643830184	9.703397302	9.092242264	11.69297574	10.69996231	11.76778797	10.92269921	11.01878323	10.84736852	10.44085031	11.78015713	11.56242693	11.0438211
ILMN_1653410	7.694616156	7.748702444	7.715589102	7.745068108	7.643113191	7.620647907	7.770396287	7.714996448	7.808234199	7.71265903	7.65547953	7.719774727	7.6741778	7.741764662	7.683026695	7.736730321	7.638865081	7.78472968	7.673337351	7.648186943	7.716993076	7.692675026	7.703796769	7.718215517	7.553175517	7.72687475	7.738794724	7.689665022	7.665731223	7.828555267	7.732643146	7.716254595	7.647506702	7.805052848	7.718847041	9.327285438	7.598091834	7.73423092	10.1978478	7.787817499	7.701007255	7.743419723	7.703952875	7.719186728	7.730892786	7.719632354	7.769585741	7.789064848	7.90505677
ILMN_1653412	9.33299638	8.260912	8.24962993	8.540677559	8.849129835	9.511255211	8.27212612	8.10575055	8.981872683	8.890170253	8.84007335	9.223042273	10.99932262	9.524171181	9.200526412	9.45355805	8.848015442	9.361062894	8.434587542	8.303594785	9.603485746	8.324348757	9.459369347	8.144377326	11.13307012	8.326755883	7.963038692	8.069885243	8.0957738	8.96588849	9.221829328	8.683517847	8.737439882	8.546115237	8.776332226	7.552609303	9.144472461	8.229747882	9.207809537	9.861449819	10.31475045	10.00093891	9.990263839	10.39389336	9.817906082	10.39575423	10.38314712	10.05700798	10.596731
ILMN_1653415	7.713288585	7.755782937	7.737600629	7.691812988	7.708492398	7.742059089	7.670699846	7.654419949	7.75399168	7.726849358	7.669713594	7.859004889	7.536021215	7.766421414	7.746362302	7.743960832	7.568595539	7.717480334	7.690905712	7.70927726	7.756582816	7.678367716	7.762482227	7.688274608	7.591752375	7.745419117	7.710950559	7.713464626	7.722833824	7.742131411	7.70044809	7.737192117	7.816085697	7.823760133	7.692359657	7.597938233	8.09713404	7.669622503	9.814253343	7.765867308	7.852203935	7.724179336	7.765724014	7.743238569	7.891019141	7.808810648	7.693197567	7.607764273	7.630857594
ILMN_1653420	7.561017207	7.592288478	7.602023433	7.705680294	7.59318008	7.5480776	7.590683593	7.632028768	7.660185664	7.555641887	7.568020003	7.660845441	7.518802679	7.572676464	7.584989523	7.542897367	7.546603534	7.67978368	7.629874873	7.579571928	7.560618652	7.572522481	7.635605359	7.621056237	7.487121844	7.585625477	7.622032837	7.572871224	7.639935596	7.630398573	7.619846291	7.666958834	7.657121877	7.58078674	7.512460125	7.592627314	7.642718741	7.562063313	8.271097412	7.564601465	7.532203521	7.616596049	7.649044697	7.610584512	7.549012989	7.542364082	7.572947102	7.542360852	7.542821119
ILMN_1653428	7.609499502	8.341128579	8.108604982	7.554580393	7.582799514	9.708766465	7.511777557	7.566324866	9.273485018	7.55243783	7.667966026	7.561962554	7.535980593	7.545546452	7.76927762	7.669535664	9.426524247	7.621467651	8.089134388	7.554385611	7.486591797	7.481335104	8.256075777	7.609307177	11.11629771	7.519528312	7.715711622	7.828006209	7.621852349	7.672718495	7.550952948	7.586620916	7.56177233	7.865289019	7.593943746	7.547819285	7.62468806	7.593585232	7.28012719	11.08739438	7.636436765	7.95758799	7.53068195	7.423890085	7.594571403	7.554233959	7.534080275	7.511275057	7.543983091
ILMN_1653429	9.580698874	9.826598005	9.537637868	9.695526455	9.807003215	9.248160908	9.529808983	9.726404981	10.04220914	9.569526396	10.44744271	9.364105726	7.613626756	9.196897106	9.583618467	9.859307408	10.39434169	9.784466506	9.582038184	9.47313277	9.632183194	9.17416741	10.21507866	9.66597249	7.598925734	9.560506899	10.14423584	10.00363723	10.2064523	10.05270631	9.328775598	9.758554217	9.590776697	9.624209468	9.940019798	10.34513489	10.53287411	10.37499421	9.083365587	9.54061839	9.605267147	9.421508438	9.401595861	9.580161374	10.15499943	9.373015912	9.439717537	10.09672956	10.38093573
ILMN_1653432	11.21938345	12.88556512	12.6070066	12.77277958	11.93090445	12.37845066	12.61022864	12.89308385	12.33344833	12.4381536	9.857023081	12.31027268	12.77060169	12.54771353	11.8847362	12.32482477	13.28495403	12.19236905	12.87952508	12.78044731	11.70475557	12.55616966	10.20669464	10.27324491	7.462073103	12.82102166	13.20021169	12.86812513	13.65581287	11.12023646	12.97526836	11.99963778	13.06991448	13.22311076	11.01928603	10.2592015	10.00852073	10.63043943	8.143854378	12.33690489	10.65939971	11.6089745	10.93021891	11.4061782	10.37379468	10.17113876	12.1330042	11.55243074	10.67928698
ILMN_1653434	9.60375068	8.415509199	8.408138103	8.121482737	9.029160275	8.258869766	8.340213869	8.501435197	9.590702433	7.686799684	11.19452579	8.650023816	7.542634572	8.308023808	10.33855931	9.789983551	10.09180251	9.131096986	9.451225091	8.969336657	9.842139443	8.358449996	10.81302672	10.20912784	7.557647373	9.272126328	8.719984048	9.795862202	9.046685941	9.458363826	9.959412041	9.574181928	9.673724072	9.579745257	9.986132179	9.355500111	10.42342209	10.00422673	8.860118326	8.617412057	8.990509934	9.472230466	8.412799114	8.271892706	9.149393024	10.55318158	8.889810335	9.562525487	10.14437858
ILMN_1653437	7.719160426	7.639113666	7.759799748	7.691675895	7.704841962	7.610772636	7.690594653	7.752751043	7.642702493	7.76843758	7.711863965	7.632314417	7.750536875	7.688237285	7.713045848	7.712052899	7.708697818	7.777886318	7.704141788	7.71519561	7.672327577	7.626832489	7.616844014	7.685663639	7.62139427	7.66060455	7.71326205	7.616795003	7.629033893	7.639349743	7.718463443	7.636945227	7.637214193	7.663053058	7.643396547	7.596974653	7.681851546	7.694803694	9.144239823	7.605571487	7.611013142	7.693738263	7.675017781	7.645166556	7.621183711	7.643706206	7.713987384	7.621386312	7.489572163
ILMN_1653438	7.609913939	7.796651995	7.910674326	7.78174895	7.651712385	7.671355918	7.758591957	7.712328139	7.726337504	7.780270922	7.7858845	7.704915554	7.54596602	7.701681333	7.686009764	7.867324492	8.140806305	7.67381891	7.71683646	7.697850399	7.649183429	7.679255445	7.529870619	7.578441418	7.490515688	7.77313448	7.783277128	7.917746632	7.775272084	7.798539892	7.711847581	7.707393742	7.788718538	7.791259225	7.704565224	9.352522546	8.590175302	7.650215993	9.046895252	7.592462435	7.560525779	7.73766702	7.66185143	7.606838509	7.680250904	7.526343642	7.65733264	7.651293586	7.501209534
ILMN_1653443	8.135622901	8.836078059	8.569781512	8.67477881	8.267243803	8.816017944	8.809751816	8.633792813	8.402656661	8.253137097	7.636901203	8.941828296	7.513036149	8.88738517	8.471707095	8.710430019	8.659153132	8.824537804	8.819882374	8.938348941	8.397480063	8.625740058	7.861933964	7.681781043	7.589222875	8.194820873	8.41784055	8.34863671	8.969733227	7.756394554	8.988303328	8.248943215	8.642638234	8.908972065	7.987344279	7.757289507	7.659716596	7.876586763	9.366963526	8.535532007	7.746579555	8.479458246	7.932331351	8.12149703	7.89589045	7.861549256	9.476136994	8.251262987	8.028468693
ILMN_1653447	14.36086218	14.85952811	14.32377303	12.95023501	14.87178658	14.46438411	14.89240124	14.54309414	14.0429198	14.55056982	14.18317841	14.2670665	14.64447556	14.42211141	14.11187558	14.1319807	14.85702287	14.65415406	14.14305174	13.90522929	14.30751427	14.41943771	15.11018618	14.26304242	14.95556796	13.633169	14.11243897	14.08709519	14.78263777	14.2542793	14.20655808	15.47764448	14.27359642	14.27682433	14.15188995	14.38778886	14.52900131	14.44087987	9.422188037	14.74707864	14.42162776	14.39246929	14.44148015	14.51760451	13.43882108	15.0410473	14.47949184	14.70125573	15.15862427
ILMN_1653453	7.879013396	7.830973674	7.866719083	7.73782757	7.865113519	7.784482975	7.766781306	7.802629115	7.73973922	7.713583296	7.569887488	7.920112768	7.50728021	7.8959928	7.76974018	7.732944456	7.763322192	7.854716782	7.817617084	7.749664886	7.624489091	7.807369476	7.67699924	7.843730406	7.664629303	7.811131659	7.79113678	7.782815393	7.737068421	7.781938129	7.770331399	7.84112884	7.893493926	7.786738145	7.690165387	7.598426368	7.633099724	7.743943217	6.6764583	7.875672473	7.763094886	7.812995799	7.798626912	7.801873692	7.705773613	7.816040793	7.745221066	7.903630341	7.721899383
ILMN_1653458	7.611436718	7.69096142	7.561656742	7.640306663	7.595194846	7.610371158	7.616468261	7.655803006	7.708983111	7.791662949	7.661822641	7.599941424	7.450719765	7.626218745	7.692256284	7.615431791	7.631764441	7.543287066	7.618197884	7.604739908	7.639943447	7.736662311	7.55830819	7.80740128	8.277269566	7.670977261	7.750727477	7.654599441	7.66947513	7.650112508	7.606369908	7.643444059	7.672502938	7.589386813	7.687811044	7.59762664	7.656945614	7.514669995	8.7631011	7.663712803	7.620479941	7.648172785	7.665079512	7.62550786	7.626508982	7.533359179	7.637042454	7.630788421	7.614528684
ILMN_1653459	11.76123103	10.44497923	10.43889293	11.54189231	11.02142345	11.49965966	13.06506733	12.31149828	12.58902597	12.856474	13.45798	11.41755663	13.09815449	11.37923282	11.17027521	11.2770169	13.79488709	11.44287708	13.3004113	13.07365017	11.39141541	11.74570604	11.33512509	10.32747699	7.85769017	12.06301153	11.4961631	11.85736451	11.33430393	11.75210174	12.80952664	10.80859685	11.25282157	11.34222153	12.07552136	10.69853734	12.52369834	11.23454464	8.699310742	10.89285373	11.76417087	11.12065517	11.12997199	10.94893711	11.58410354	12.34921407	12.7905758	12.05504061	12.71252334
ILMN_1653461	7.724162342	7.741742775	7.756702917	7.81853262	7.752689836	7.674195063	7.71317686	7.809628733	7.738369431	7.784043912	7.645827395	7.828597236	7.522001006	7.737920439	7.753128946	7.749699747	7.709236749	7.8280834	7.761736641	7.6682073	7.793936063	7.765288756	7.801155649	7.721583831	7.655347585	7.741852908	7.788238504	7.729811961	7.807167651	7.765907928	7.793444265	7.764168565	7.69706329	7.781770802	7.799798277	7.677737816	7.744964832	7.799529511	7.43126848	7.709467838	7.691771507	7.713974246	7.779862404	7.78936544	7.689349884	7.656411976	7.724474266	7.654677483	7.716625242
ILMN_1653463	7.654162647	7.701301083	7.612610938	7.611983735	7.597146167	7.688207497	7.661870435	7.6304964	7.620338223	7.609914047	7.669836268	7.658790881	7.532983323	7.670446814	7.66081019	7.665053532	7.66480734	7.727110107	7.829358495	7.656771781	7.758735678	7.627891446	7.768033488	7.535746667	7.546842227	7.61321866	7.647983211	7.598333507	7.629925307	7.625591636	7.586335652	7.600303119	7.662940193	7.611239126	7.582871863	7.608309055	7.631659755	7.59112669	9.49660999	7.63732323	7.620595858	7.667041693	7.54838172	7.690869097	7.670495723	7.803882601	7.619133665	7.727293323	7.862212261
ILMN_1653466	14.29801421	14.61785687	14.70282734	14.59682617	14.27801098	14.5410633	14.55873775	14.23991657	14.69379289	14.36128373	13.30807927	14.5905704	14.36780344	14.49401292	14.64690253	14.68362564	14.83091461	14.72846457	14.50266189	14.38593151	14.45323914	14.23869582	13.78980819	13.44448355	14.50871656	14.61602324	13.68633641	13.58836224	13.98074673	13.26935763	14.52846884	14.1069165	13.78461229	13.82693881	13.40602157	12.40756376	12.94004228	13.1659465	9.786028095	14.4112735	13.29184003	14.51576401	13.52996587	13.40977667	13.1594822	12.6218047	14.15242149	13.85453668	13.75192594
ILMN_1653468	7.633709698	7.677658276	7.658136883	7.597516958	7.632630925	7.596966834	7.702934962	7.590338388	7.71051185	7.533921971	7.722031946	7.655309911	7.554332423	7.58504989	7.712117529	7.650598441	7.618075513	7.718302183	7.629381502	7.649826814	7.660526443	7.675329787	7.626747258	7.673372041	7.475062755	7.752814312	7.713146667	7.758159014	7.667223616	7.614898527	7.68520557	7.589304068	7.698744813	7.69990512	7.654179715	10.15760244	7.684704512	7.585365339	8.979324168	7.677182067	7.640332183	7.580802628	7.637394052	7.57757162	7.698636647	7.704512097	7.606974238	7.56517265	7.703648212
ILMN_1653469	7.743463962	7.811364696	7.737685158	7.823222366	7.729148413	7.764414356	7.915798806	7.788328443	7.892435109	7.884990109	8.21525101	7.848654925	9.684311573	7.795145401	7.791845321	7.754496297	7.843912011	7.795110638	7.782976359	7.819293561	7.73220113	7.769818474	7.781337554	7.911300169	9.051641895	7.814086924	7.833297248	7.861189004	7.777565724	7.755739936	7.80609919	7.785232626	7.748495239	7.767246062	7.820240321	9.880504129	8.002714518	8.060495781	8.797957242	7.816993228	8.101311198	7.847876688	8.029548132	7.825579921	8.028193586	8.261175949	7.885227629	8.029035853	8.24836746
ILMN_1653470	7.897652869	7.946799753	7.932055774	8.069093788	7.966515932	7.962418418	8.114633262	7.964459572	7.989042456	8.110286077	7.726579493	8.07639259	7.53552661	7.954204184	8.097423772	8.175857578	8.22715962	8.110211929	7.967475382	8.097989938	8.062537952	7.965353021	8.084121296	8.095506461	8.446531241	7.927067318	7.942717395	7.93746245	7.956391031	8.119560796	8.311577429	7.868186076	8.091558828	7.907459556	8.028300944	9.084599311	7.767023752	8.209382084	7.758373453	8.349901807	8.012111689	8.042001203	8.237320479	7.936695014	8.217963337	8.503280403	8.216308725	8.226936579	8.490570958
ILMN_1653471	7.560392617	7.539627296	7.585371946	7.557720559	7.558573702	7.599173713	7.594309884	7.536479741	7.554295925	7.60609886	7.648735086	7.569297407	7.482608378	7.579952084	7.617274811	7.669892519	7.658692624	7.570916305	7.588572859	7.564382392	7.660834431	7.606826465	7.543749906	7.652092245	7.496641063	7.564515652	7.501162061	7.553404138	7.605137375	7.550534475	7.617592391	7.55633722	7.620705874	7.566794981	7.625743848	7.593094438	7.62111707	7.47237108	10.30194945	7.55346664	7.560830922	7.58938162	7.669956007	7.611440729	7.601532441	7.533010756	7.660370561	7.611613009	7.754169923
ILMN_1653480	7.855779944	7.980541576	7.989635914	8.03295825	7.94602279	7.935150514	7.999043231	7.969758832	8.271944573	8.25826982	7.694922859	8.107873792	7.533414658	7.99153216	7.956815806	7.974309487	7.757695234	8.229362298	8.102710678	8.048635201	7.733465818	8.008026286	7.950887218	7.737400172	7.726628401	7.911042504	7.924439583	7.962381521	7.94343968	7.790287927	7.955402359	7.935136525	7.958790366	7.873019194	7.824379637	8.017321784	7.857201613	7.822015426	8.541016424	7.826438672	7.828413587	7.909987963	7.815895108	7.947558373	7.866074683	7.875646266	8.09226411	8.012306322	7.897064927
ILMN_1653494	9.681424216	8.05142823	7.815490187	8.701338319	9.20354418	8.408246585	8.664010326	8.384742066	8.598238798	8.864942454	10.40218848	8.389623129	12.13940277	8.81654055	9.89539777	9.101924358	10.04359163	7.670289335	9.821936575	8.493235951	9.218826583	8.81816571	9.280852695	9.052162827	11.225308	11.67784013	9.832773912	10.74690138	10.51387134	9.770061985	10.57564729	10.49524463	9.829673912	10.97427534	9.416225142	9.417964249	8.622025373	10.39801826	10.1187381	8.864027854	8.299202861	9.494848405	9.177147033	8.386625721	8.186170954	8.826643814	8.703149553	8.640706802	8.091894506
ILMN_1653496	8.86436648	9.533477317	9.564337295	9.349460619	9.447749913	9.076224043	8.801642866	9.543417044	7.621214913	8.762070498	9.264238851	10.11988277	8.017400433	8.543794896	8.473998424	8.892700075	9.31149016	10.35822709	9.167838794	7.67613299	9.39204406	8.856555528	8.245849544	8.725859455	7.56371073	9.47412907	9.899166064	10.30172868	10.17694228	9.770110494	8.989869354	10.22429352	9.405315791	9.509204466	8.925674851	10.35566567	8.127180847	8.693425782	10.05122153	10.11265574	9.184144973	10.14550137	8.926127103	9.441925779	8.948246578	9.769328039	8.851006305	9.518212092	9.592532109
ILMN_1653498	8.512247316	8.464455623	8.814090173	8.831315871	8.717131521	8.984462811	8.591778701	8.651340762	8.479807529	8.484259985	8.244184819	8.959013528	10.53695701	8.581015718	8.293976547	8.538388241	8.788045663	8.842609838	8.53431612	8.460238969	8.548785398	8.368316934	8.411511509	8.428146919	10.50025492	8.201837396	8.392085982	8.48510819	8.448033269	8.510309379	8.131938414	8.453533474	8.167326315	8.236061659	8.335637841	8.41773942	7.570148913	7.890493069	6.6456475	8.152873912	8.569423897	9.419080726	7.962780274	8.099232466	8.375003906	8.06338042	7.993942284	8.615970813	8.076845014
ILMN_1653500	7.607506558	7.648235095	7.670514459	7.61674794	7.556448429	7.61699592	7.722115046	7.593843438	7.722921802	7.633187146	7.710006241	7.58941178	7.522388984	7.655235142	7.669605239	7.741021364	7.589878154	7.640119523	7.641612134	7.681394229	7.646854874	7.631485703	7.614316358	7.678420672	7.577903239	7.644121375	7.626790952	7.609816438	7.612959317	7.635699262	7.724019966	7.673765157	7.578667623	7.643818144	7.659822936	7.838559953	7.791561997	7.635277241	8.077760488	7.594736826	7.668239363	7.602498021	7.661918315	7.630178454	7.674381933	7.635054273	7.673080674	7.476600042	7.684587117
ILMN_1653501	11.40107273	11.89726387	11.6616583	10.30860239	11.8025031	10.72471553	11.92480591	12.56849349	11.20908017	11.19693335	9.614759054	8.961458796	7.617466015	10.53260006	12.09294653	10.06434828	11.59575007	10.78589153	10.93810064	10.59330928	11.26777926	11.76025851	10.67668759	11.59865988	7.497122282	13.37269458	13.32224472	13.78339128	12.52512098	12.04609545	12.82885143	11.78576516	12.98558236	12.94598091	13.00265324	11.94599913	11.65457364	11.61562904	9.253829235	11.73909557	7.919987483	10.42447879	9.928810551	10.18606273	9.48287896	8.475135176	8.986510904	10.94028244	10.50679933
ILMN_1653504	10.60891069	9.43487068	9.592819213	10.40074098	10.25944283	10.60242043	10.23277011	9.336572661	10.47316362	10.41827373	11.3853294	10.58283867	12.67497268	10.21635161	10.03105795	10.79378134	10.55861755	11.29094184	10.00688533	10.19108363	10.35826003	9.216073553	10.75068292	10.87691728	11.56314554	9.097284136	9.48870211	9.626257781	9.111095145	10.23542155	10.04009677	9.386832535	9.628421313	9.280836169	10.60999158	10.67223378	10.40211361	10.50942683	6.746903859	10.3494681	11.70772931	10.39172576	10.66516634	10.30469704	11.15031454	11.03764762	10.31497786	10.5788795	11.39007568
ILMN_1653506	7.497926562	7.549392278	7.618047857	7.5377481	7.581894215	7.548838693	7.569358391	7.584976461	7.543324503	7.639210757	7.577615924	7.600275003	7.511402028	7.541632834	7.601107755	7.511379455	7.551044284	7.619169756	7.558847845	7.579390825	7.511234091	7.642115174	7.603047136	7.603671434	7.556888408	7.612294217	7.610026309	7.586412415	7.610909883	7.613496973	7.55600226	7.496494792	7.58349893	7.60302292	7.51648592	7.59494138	7.542370446	7.525775008	6.959062186	7.682804345	7.724693708	7.607156638	7.515809639	7.54827539	7.570962713	7.609735492	7.569322048	7.578463467	7.558570686
ILMN_1653514	7.80291625	7.836537805	7.838704015	7.799461718	7.814181329	7.924740012	7.838425538	7.769850627	7.850631401	7.86218006	8.261252754	7.886963606	10.16838792	7.779415634	7.866260687	7.902800247	8.072862795	8.113289307	7.833347935	7.925527083	7.902751799	7.866660289	8.217078656	8.39187641	8.987203641	7.905476091	7.833588551	7.856455447	7.807373911	7.799869038	7.873597256	7.820678415	7.781471935	7.816007081	7.848190757	9.222195505	8.658997215	8.172030356	9.203049207	7.889905262	8.110099101	7.903327459	7.979745526	7.959855426	8.083861396	8.371770114	8.10479045	7.757384983	8.085145921
ILMN_1653524	12.65420809	12.8491079	12.8622583	12.57240703	12.65285011	11.92994761	12.54654515	12.69882148	12.59556411	12.50477232	11.69430084	12.02471987	7.501450068	12.19038451	12.59213937	12.22416772	11.8478399	11.84128036	12.74312197	12.57341711	12.41395154	12.67913219	11.9593747	11.72814365	7.450208761	12.20867326	12.56558192	12.61320088	12.35898612	12.2157799	12.83695583	12.55012643	12.75787821	12.83108869	12.40963118	11.20529966	11.74032241	11.73577388	9.10772274	12.13737539	11.26099819	11.94060516	11.49497078	11.42730279	11.36823412	10.94015456	11.71731001	11.94865292	11.42047064
ILMN_1653527	7.709570024	7.754604457	7.783975362	7.692865702	7.726027668	7.812630849	7.724449413	7.778305173	7.739026981	7.686512402	7.717520621	7.784429378	7.813434646	7.671846491	7.741016144	7.821540777	7.817332257	7.936834777	7.780538213	7.734742428	7.759054929	7.709781768	7.692753302	7.636444191	8.404950701	7.698026712	7.751201572	7.726382711	7.712744209	7.69711214	7.749957232	7.728597315	7.660562582	7.640556385	7.758961459	7.84818289	8.106328997	7.602983473	9.991337621	7.703510782	7.682094195	7.751129937	7.760839795	7.746956278	7.901425563	7.720168273	7.701468827	7.834003031	7.716744646
ILMN_1653529	7.703575964	7.766859771	7.779353841	7.804246877	7.779396722	7.829476029	7.760771421	7.718319999	7.820352845	7.816083434	7.634097487	7.719057995	7.479872432	7.815052289	7.77216201	7.882601491	8.005959201	7.705341432	7.742617308	7.751268306	7.807484205	7.833199299	7.658090938	7.604664066	7.6376511	7.972614646	7.762394889	7.804004211	7.950256143	7.615128907	7.823606595	7.829310652	7.776964235	7.859514657	8.282556833	7.536915293	7.577360697	7.712434213	7.392013441	7.744800366	7.550851908	8.020937847	7.672390041	7.733469518	7.539050234	7.676773777	7.874782888	7.806039821	7.684444051
ILMN_1653553	12.77275886	13.13180274	12.84751362	13.36687694	13.16545322	13.45770983	13.44748144	14.09135328	13.1699762	13.14174293	11.79197381	13.52627654	7.773983412	12.87635623	12.59655707	11.71087729	12.12740901	12.76108774	12.98338252	12.92025718	13.74063378	13.35333141	13.23295046	13.48657004	11.6801545	13.23696328	12.88948419	12.86464017	13.00364303	12.99025817	12.86578689	12.77639259	13.97066301	12.89460939	13.78770505	13.165471	13.7858783	13.77841154	8.837717443	13.83360605	13.23350577	13.28947458	13.52553591	12.13114127	13.0544168	12.5457588	12.81121375	13.61321152	12.58525464
ILMN_1653562	7.686095121	7.526676435	7.615962192	7.546792494	7.654318127	7.62799964	7.541890907	7.46202493	7.619459748	7.571534037	7.51289462	7.632806697	7.488981283	7.524295048	7.527056899	7.639724714	7.594704913	7.533790702	7.57992205	7.65071847	7.575477467	7.568264451	7.625384307	7.654092842	7.561795551	7.600732336	7.6353231	7.634439162	7.619484819	7.559888244	7.6533508	7.593501084	7.555155386	7.571685926	7.595722267	7.597948821	7.673602158	7.555361768	8.154065773	7.553929214	7.585695366	7.56175534	7.563479282	7.568194267	7.535097612	7.596473775	7.604622788	7.5358786	7.550424653
ILMN_1653566	7.6230964	7.562761969	7.605239225	7.618907935	7.54896833	7.565172769	7.693221915	7.721171719	7.557027604	7.559216706	7.600186023	7.574984861	7.467046253	7.575016	7.661366596	7.471838752	7.684159716	7.599143681	7.593177626	7.631828947	7.64438391	7.577674935	7.532100074	7.663543282	7.564208296	7.537939068	7.578824438	7.628237165	7.541120708	7.617664008	7.560792648	7.533967127	7.432619772	7.648358672	7.654100789	7.729184752	7.626992949	7.886572531	9.036931304	7.627898964	7.601709896	7.641435722	7.568618877	7.677938863	7.553097559	7.621765358	7.599140342	7.465246964	7.54846892
ILMN_1653567	7.741160499	7.59425162	7.677219776	7.671370836	7.774896083	7.729524468	7.711805132	7.701336284	7.704743691	7.581597844	7.686491471	7.691480191	7.528588245	7.617790248	7.655083915	7.624317959	7.766460422	7.726937099	7.736807845	7.717603248	7.679194705	7.674551493	7.699389013	7.946855869	7.545160552	7.736556426	7.69286728	7.729317255	7.673400709	7.696357361	7.721363388	7.721820922	7.681168646	7.631591019	7.715367413	7.824387499	7.704619854	7.876746209	9.167112622	7.755597329	7.693907243	7.594359145	7.639078025	7.698518531	7.741378296	7.646515205	7.697546189	7.77163827	7.789400252
ILMN_1653572	7.628677336	7.63530255	7.687235657	7.702965476	7.600611707	7.704304479	7.605768932	7.578815609	7.652982497	7.628469405	7.527993062	7.639343689	7.525137267	7.545732877	7.5876538	7.646426687	7.591791309	7.549169913	7.543513102	7.611105194	7.619656016	7.727904112	7.568049176	7.698149531	7.490999312	7.597472157	7.678274006	7.620957835	7.680696224	7.608465454	7.627869664	7.593688033	7.607466684	7.644758798	7.68462628	8.624317961	8.057842777	7.592955111	8.950285908	7.666286404	7.618163226	7.67478795	7.706259342	7.585857778	7.772781287	7.535856883	7.568336631	7.622287416	7.764882036
ILMN_1653573	7.658702917	7.658542528	7.683301079	7.703817345	7.666811327	7.657302336	7.610295506	7.653242362	7.676907549	7.666667334	7.684189611	7.753797794	7.549136817	7.676069104	7.682222605	7.732147649	7.736266475	7.732653405	7.712831089	7.663710977	7.656291022	7.724258321	7.644915874	7.663848026	7.568112194	7.634797785	7.737964621	7.647205017	7.670844436	7.600448218	7.617442063	7.653876973	7.707060341	7.743524993	7.689898581	7.627559615	7.669387598	7.620724236	8.597828296	7.656209057	7.678140861	7.655784381	7.712118024	7.680862247	7.673414957	7.613986531	7.737827489	7.678372989	7.889739851
ILMN_1653575	7.799787593	7.786501694	7.749143598	7.819657016	7.765957812	7.752643845	7.737883612	7.643931996	7.846372533	7.758954745	7.724779642	7.664180618	8.057357307	7.774015976	7.763265178	7.843975881	7.990482215	7.685668613	7.767004056	7.719844588	7.799153285	7.755724568	7.721702656	7.675670906	7.647352462	7.757710032	7.751363373	7.776395083	7.737217515	7.756953867	7.741546241	7.782733591	7.731003493	7.734672512	7.824938572	8.743356996	7.588963979	7.767745349	10.35074544	7.772618547	7.85315558	7.744691913	7.816127475	7.809950725	7.850266948	7.779859152	7.745718745	7.807800182	7.604617638
ILMN_1653577	7.788116709	7.711259177	7.689737205	7.731726089	7.705933618	7.671135444	7.700490248	7.693739433	7.719139781	7.73223766	7.786986476	7.756406601	7.555482066	7.635567216	7.75039634	7.686191482	7.651958565	7.710005662	7.696169153	7.720882993	7.754284882	7.660951475	7.685083744	7.885788887	7.697519962	7.712003042	7.619191357	7.781232905	7.702387204	7.768486232	7.771322715	7.690870167	7.652579359	7.673234265	7.713020513	7.594687006	7.684016021	7.729288215	7.79447964	7.721061147	7.762281262	7.704404547	7.698887709	7.732641641	7.70556877	7.71150834	7.794018249	7.86233999	7.565145797
ILMN_1653578	13.81147924	12.98345894	12.40446206	13.18573062	12.9244923	14.0549923	12.58921921	12.79323092	13.57236899	12.76002092	13.87436196	13.79500752	7.540712597	14.00193138	13.28300037	13.17927369	14.17785277	13.68710378	14.11317078	14.27010398	13.62111953	12.33778286	13.45083312	13.01859792	14.46267375	12.29456712	11.92137142	12.08975275	11.74823797	13.71211432	13.93632869	12.96348154	13.30179693	13.0108902	13.90361444	13.23140025	13.75915526	13.50034252	10.16119076	14.41890242	14.13855867	14.16896737	14.08779943	14.36678144	13.97786592	14.27198121	13.98396332	13.77336365	13.52758697
ILMN_1653579	7.854147983	7.693298872	7.737831244	7.809728747	7.658509078	7.713031236	7.722461887	7.622301756	7.759051425	7.786737997	7.676785323	7.686707749	8.247974459	7.659990288	7.728916076	7.769114428	7.797297041	7.712122193	7.725584165	7.812135671	7.727054867	7.778028891	7.605856777	7.767970094	7.61715703	7.71696502	7.620990714	7.71774409	7.671666598	7.615015044	7.721211188	7.66530556	7.710091339	7.704734847	7.701972613	8.31478584	7.932942198	7.757132852	8.795703586	7.662669034	7.815547511	7.669563987	7.72080586	7.675156977	7.68029622	7.686363488	7.734751889	7.756637989	7.699613482
ILMN_1653583	7.693203508	7.650188657	7.690228215	7.629704458	7.588482624	7.602326141	7.534386027	7.570644502	7.658811634	7.680419134	8.293666797	7.58122969	7.493862514	7.62059673	7.623527294	7.605608883	7.581747696	7.648659443	7.599089358	7.739422556	7.771645365	7.556079827	7.481040535	7.67076599	7.542837519	7.569830131	7.613764714	7.600332394	7.568654273	7.577346262	7.612697561	7.636356643	7.589617876	7.622058946	7.514624635	7.649804828	7.657827937	7.591558789	8.964413057	7.619041829	7.731127282	7.61649625	7.574283014	7.580784705	7.601196281	7.617989589	7.596005426	7.567188911	7.531301977
ILMN_1653591	7.806127599	7.615166474	7.751144182	7.641176808	7.681783834	8.105917241	7.603114707	7.710037574	7.695667081	7.571701633	8.193227	7.599576836	7.693453604	7.551397228	7.660174361	9.146952141	7.618084494	7.791015102	8.294936183	7.642838724	7.696899142	7.614993236	7.541007037	7.701372607	7.556603907	7.625999015	7.538766639	7.63009491	7.621631042	7.631248299	7.65632559	7.615973221	7.621088541	7.619489179	7.571925631	7.565547378	7.667781832	7.711527805	10.03250015	7.96593478	7.76582921	8.325071552	8.436780875	7.717418994	7.671608126	7.593054218	7.57487074	7.540018831	7.675785555
ILMN_1653599	14.20243854	13.76869617	13.85404781	13.93257547	14.20874876	14.1874397	14.01772718	13.78036725	14.49849432	14.26535584	14.24253034	14.29316507	7.601327167	14.11982224	14.55871669	14.30979329	13.8798445	14.62195258	13.87028427	13.87006674	14.29220338	13.90565465	14.58236112	13.76692502	13.6863821	13.72346954	13.63862228	13.99749302	13.89498897	14.31784068	14.16881448	14.05719259	13.9455363	13.83883666	13.94124917	13.87553697	14.03367264	14.07410003	12.35395081	14.66472268	14.59162957	14.64236552	14.65842394	14.55410329	14.87511766	14.76423443	14.31040945	14.54084983	14.5238271
ILMN_1653601	7.71845755	7.767110487	7.840707111	7.769623598	7.679105948	7.720573908	7.765335917	7.771843109	7.7708791	7.773217135	7.55865379	7.714320035	7.708021927	7.73016712	7.73506414	7.802548825	7.63791021	7.697507374	7.765494805	7.741333513	7.669763295	7.850358746	7.722053171	7.709240839	7.571765913	7.726047319	7.780713203	7.696905684	7.741583833	7.754682985	7.711091793	7.710182379	7.750526521	7.728499172	7.689677097	7.689022338	7.99571088	7.99060449	9.384946123	7.676686702	7.728306837	7.669850415	7.673484542	7.735604605	7.669542983	7.794494887	7.706805662	7.664088649	7.753115245
ILMN_1653603	7.763052135	7.797889999	7.831046269	7.796411452	7.805176436	7.766189065	7.828246445	7.737171759	7.767866737	7.792585511	7.764090755	7.874894148	9.292367889	7.760064576	7.740196033	7.819987387	7.804655015	7.884022304	7.902742004	7.905327742	7.787323331	7.790528261	7.864835327	8.020074461	8.060855849	7.774253513	7.811484182	7.771049189	7.872795595	7.867346179	7.814430098	7.750666405	7.802775625	7.779848877	7.775181422	7.67280291	8.057539605	7.91687419	8.200357721	7.788241602	7.988273212	7.803937961	7.838181871	7.803320578	7.776835713	8.563737153	7.624077582	7.758998845	7.691014436
[truncated: 46,715 more rows]
[truncated: 7 more columns]
