# Supplementary material for: Bioinformatics analyses of gene expression profile to identify pathogenic mechanisms for COVID-19 infection and cutaneous lupus erythematosus
Source: Front Immunol. 2023 Oct 31;14:1268912. doi: 10.3389/fimmu.2023.1268912 (PMC10644101; doi:10.3389/fimmu.2023.1268912)
Supplement: Supplementary file 3 [file Table_3.xlsx]

## Sheet: Sheet1
library(ggplot2)
library(enrichR)
listEnrichrSites()
#链接到human数据上
setEnrichrSite("Enrichr")
dbs <- listEnrichrDbs()
#调取需要的GO或者KEGG
dbs <- c( "GO_Biological_Process_2018",
"GO_Cellular_Component_2018",
"GO_Molecular_Function_2018",
"KEGG_2016")
##读取我们的差异基因文件，因为可对这些差异基因做GO和KEGG分析
library(readxl)
#提前设置好logFC2_FR35.xlsx所在的路径
setwd("C:/Users/Administrator/Desktop/生信/2021-11-08赵博生信/「芙蓉35」GO或KEGG柱状图（enrichR包）")
logGene <- read_excel("logFC2_FR35.xlsx", sheet = 1, col_names = T)
logGene1<-logGene$Gene
list_up <-logGene1[66:266]
list_down<-logGene1[1:65]
eup <- enrichr(list_up, dbs)
edown <- enrichr(list_down, dbs)
###提取KEGG信息
up <- eup$KEGG_2016
down <- edown$KEGG_2016
#添加一个type列变量
up$type <-"up"
down$type <-"down"
#提取前15个KEGG
up <- up[c(1:15),]
up <- up[order(up$Combined.Score), ] # sort
down <- down [c(1:15),]
down <- down[order(down$Combined.Score), ] # sort
keggmerges <- rbind(down,up)
keggmerges$Term <- factor(keggmerges$Term, levels=keggmerges$Term)
#绘制柱状图
ggplot(keggmerges, aes(x=Term, y=Combined.Score , label=Combined.Score)) +
geom_bar(stat='identity', aes(fill=type), width=.5,position="dodge") +
scale_fill_manual(name="Expression",
labels = c("Down regulated", "Up regulated"),
values = c("down"="#00ba38", "up"="#f8766d")) +
labs(subtitle="Combined scores from Kegg pathways",
title= "DEGs KEGG Pathway") +
coord_flip()
