# Supplementary material for: Bioinformatics analyses of gene expression profile to identify pathogenic mechanisms for COVID-19 infection and cutaneous lupus erythematosus
Source: Front Immunol. 2023 Oct 31;14:1268912. doi: 10.3389/fimmu.2023.1268912 (PMC10644101; doi:10.3389/fimmu.2023.1268912)
Supplement: Supplementary file 5 [file Table_5.xlsx]

## Sheet: Sheet1
#source("http://bioconductor.org/biocLite.R")
#biocLite("limma")
#biocLite("impute")
logFoldChange=2
adjustP=0.05
library(limma)
library("impute")
setwd("C:\\Users\\Administrator\\Desktop\\生信资料\\皮肤狼疮数据集\\王斌师兄整理好数据gse109248\\差异基因火山图")
rt=read.table("genematrix.txt",sep="\t",header=T)
rt=as.matrix(rt)
rownames(rt)=rt[,1]
exp=rt[,2:ncol(rt)]
dimnames=list(rownames(exp),colnames(exp))
exp=matrix(as.numeric(as.matrix(exp)),nrow=nrow(exp),dimnames=dimnames)
#impute missing expression data
mat=impute.knn(exp)
rt=mat$data
rt=avereps(rt) #基因对应多个探针取均值
#normalize
pdf(file="rawBox.pdf")
boxplot(rt,col = "blue",xaxt = "n",outline = F)
dev.off()
rt=normalizeBetweenArrays(as.matrix(rt))
pdf(file="normalBox.pdf")
boxplot(rt,col = "red",xaxt = "n",outline = F)
dev.off()
#rt=log2(rt) #取log值
#differential
#class <- c("con","con","treat","con","treat","treat")
class <- c(rep("cas",25),rep("con",14)) #需要修改
design <- model.matrix(~0+factor(class))
colnames(design) <- c("cas","con")
fit <- lmFit(rt,design)
cont.matrix<-makeContrasts(cas-con,levels=design)
fit2 <- contrasts.fit(fit, cont.matrix)
fit2 <- eBayes(fit2)
allDiff=topTable(fit2,adjust='fdr',number=200000)
write.table(allDiff,file="limmaTab.xls",sep="\t",quote=F)
#write table
diffSig <- allDiff[with(allDiff, (abs(logFC)>logFoldChange & adj.P.Val < adjustP )), ]
write.table(diffSig,file="diff.xls",sep="\t",quote=F)
diffUp <- allDiff[with(allDiff, (logFC>logFoldChange & adj.P.Val < adjustP )), ]
write.table(diffUp,file="up.xls",sep="\t",quote=F)
diffDown <- allDiff[with(allDiff, (logFC<(-logFoldChange) & adj.P.Val < adjustP )), ]
write.table(diffDown,file="down.xls",sep="\t",quote=F)
#write expression level of diff gene
hmExp=rt[rownames(diffSig),]
diffExp=rbind(id=colnames(hmExp),hmExp)
write.table(diffExp,file="diffExp.txt",sep="\t",quote=F,col.names=F)
#volcano
pdf(file="vol.pdf")
xMax=max(-log10(allDiff$adj.P.Val))
yMax=max(abs(allDiff$logFC))
plot(-log10(allDiff$adj.P.Val), allDiff$logFC, xlab="-log10(adj.P.Val)",ylab="logFC",
main="Volcano", xlim=c(0,xMax),ylim=c(-yMax,yMax),yaxs="i",pch=20, cex=0.4)
diffSub=subset(allDiff, adj.P.Val<adjustP & logFC>logFoldChange)
points(-log10(diffSub$adj.P.Val), diffSub$logFC, pch=20, col="red",cex=0.4)
diffSub=subset(allDiff, adj.P.Val<adjustP & logFC<(-logFoldChange))
points(-log10(diffSub$adj.P.Val), diffSub$logFC, pch=20, col="green",cex=0.4)
abline(h=0,lty=2,lwd=3)
dev.off()
