# Supplementary material for: Bioinformatics analyses of gene expression profile to identify pathogenic mechanisms for COVID-19 infection and cutaneous lupus erythematosus
Source: Front Immunol. 2023 Oct 31;14:1268912. doi: 10.3389/fimmu.2023.1268912 (PMC10644101; doi:10.3389/fimmu.2023.1268912)
Supplement: Supplementary file 6 [file Table_6.xlsx]

## Sheet: Sheet1
#下载包#
install.packages("VennDiagram")
install.packages("openxlsx")
#加载包#
library (VennDiagram)
library(openxlsx)
#数值导入，可对数值进行配对
set1<-read.xlsx('C:/Rdata/jc/Venn.xlsx',sheet= "Sheet1",sep=',')
set2<-read.xlsx('C:/Rdata/jc/Venn.xlsx',sheet= "Sheet2",sep=',')
set3<-read.xlsx('C:/Rdata/jc/Venn.xlsx',sheet= "Sheet3",sep=',')
set4<-read.xlsx('C:/Rdata/jc/Venn.xlsx',sheet= "Sheet4",sep=',')
set5<-read.xlsx('C:/Rdata/jc/Venn.xlsx',sheet= "Sheet5",sep=',')
set6<-read.xlsx('C:/Rdata/jc/Venn.xlsx',sheet= "Sheet6",sep=',')
#数据转置，如果不转后头函数venn.diagram对矩阵数值不识别#
set1=t(set1)
set2=t(set2)
set3=t(set3)
set4=t(set4)
set5=t(set5)
set6=t(set6)
head(set)
#二元#
venn.diagram(x=list(set1,set2),
scaled = F, # 根据比例显示大小
alpha= 0.5, #透明度
lwd=1,lty=1,col=c('#FFFFCC','#CCFFFF'), #圆圈线条粗细、形状、颜色；1 实线, 2 虚线, blank无线条
label.col ='black' , # 数字颜色abel.col=c('#FFFFCC','#CCFFFF',......)根据不同颜色显示数值颜色
cex = 2, # 数字大小
fontface = "bold", # 字体粗细；加粗bold
fill=c('#FFFFCC','#CCFFFF'), # 填充色 配色https://www.58pic.com/
category.names = c("Set1", "Set2") , #标签名
cat.dist = 0.02, # 标签距离圆圈的远近
cat.pos = -180, # 标签相对于圆圈的角度cat.pos = c(-10, 10, 135)
cat.cex = 2, #标签字体大小
cat.fontface = "bold", # 标签字体加粗
cat.col='black' , #cat.col=c('#FFFFCC','#CCFFFF',.....)根据相应颜色改变标签颜色
cat.default.pos = "outer", # 标签位置, outer内;text 外
output=TRUE,
filename='C:/Rdata/jc/两组.png',# 文件保存
imagetype="png", # 类型（tiff png svg）
resolution = 400, # 分辨率
compression = "lzw"# 压缩算法
)
grid.draw(data)
